# Supplementary material for: 4-[(E)-(4-Methyl­phen­yl)imino­meth­yl]phenol
Source: Acta Crystallogr Sect E Struct Rep Online. 2012 Feb 29;68(Pt 3):o897. doi: 10.1107/S1600536812007635 (PMC3297943; doi:10.1107/S1600536812007635)
Supplement: Supplementary file 2 [file e-68-0o897-Isup2.hkl]

# 
# h,k,l, Fc-squared, Fo-squared, sigma(Fo-squared) and status flag 
# 
data_I
_shelx_title ' PHBPT in Pbcn' 
_shelx_refln_list_code          4 
_shelx_F_calc_maximum      214.75 
_exptl_crystal_F_000       896.00 
_reflns_d_resolution_high  0.8410 
 
loop_ 
 _symmetry_equiv_pos_as_xyz 
 'x, y, z' 
 '-x+1/2, -y+1/2, z+1/2' 
 'x+1/2, -y+1/2, -z' 
 '-x, y, -z+1/2' 
 '-x, -y, -z' 
 'x-1/2, y-1/2, -z-1/2' 
 '-x-1/2, y-1/2, z' 
 'x, -y, z-1/2' 
 
_cell_length_a    21.6180 
_cell_length_b    11.0561 
_cell_length_c     9.3318 
_cell_angle_alpha  90.000 
_cell_angle_beta   90.000 
_cell_angle_gamma  90.000 
 
_shelx_F_squared_multiplier     1.000 
 
loop_ 
 _refln_index_h 
 _refln_index_k 
 _refln_index_l 
 _refln_F_squared_calc 
 _refln_F_squared_meas 
 _refln_F_squared_sigma 
 _refln_observed_status 
   4   0   0     6238.13     6019.13     89.92 o 
   6   0   0      411.76      414.51      6.58 o 
   8   0   0     4699.26     4639.78     49.91 o 
  10   0   0     4805.01     5056.50     54.93 o 
  12   0   0      402.46      456.70     11.72 o 
  14   0   0       16.81        4.10      2.24 o 
  16   0   0      341.03      320.53      6.03 o 
  18   0   0      159.31      143.48      6.51 o 
  20   0   0      371.81      367.65     13.02 o 
  22   0   0      426.73      459.09     15.69 o 
  24   0   0        4.15       -0.74      5.50 o 
   3   1   0     1216.38     1146.45      8.61 o 
   5   1   0     5077.39     4830.55     35.91 o 
   7   1   0     2456.38     2240.26     17.92 o 
   9   1   0      783.93      774.34      7.85 o 
  11   1   0      925.94      921.79      8.71 o 
  13   1   0        0.00        2.32      1.10 o 
  15   1   0        1.50       -0.19      1.19 o 
  17   1   0      145.06      154.87      3.94 o 
  19   1   0      133.82      128.99      5.02 o 
  21   1   0      217.17      210.55      6.66 o 
  23   1   0      294.10      303.20      9.45 o 
  25   1   0       50.93       54.06      6.77 o 
   0   2   0     1355.26     1366.75     15.82 o 
   2   2   0     9154.94     9437.96     81.29 o 
   4   2   0      250.64      282.45      5.00 o 
   6   2   0     1174.69     1141.58     10.00 o 
   8   2   0     2335.12     2231.14     20.02 o 
  10   2   0      538.40      516.29      6.83 o 
  12   2   0      746.65      713.64      8.15 o 
  14   2   0      939.10      916.88     10.15 o 
  16   2   0      191.12      182.92      4.32 o 
  18   2   0        5.72        7.19      1.96 o 
  20   2   0       87.33       92.29      6.54 o 
  22   2   0        5.51        6.23      3.59 o 
  24   2   0       36.78       37.98      6.06 o 
   1   3   0     2771.48     2854.22     26.78 o 
   3   3   0       95.07       98.54      4.89 o 
   5   3   0      771.11      780.51      9.93 o 
   7   3   0      568.53      625.35      7.60 o 
   9   3   0      130.28      125.56      3.73 o 
  11   3   0     1633.48     1573.67     16.06 o 
  13   3   0      464.03      484.74      7.39 o 
  15   3   0      945.66     1016.15     11.31 o 
  17   3   0      509.54      545.64      8.02 o 
  19   3   0      415.34      445.85      7.54 o 
  21   3   0      550.73      594.91     22.25 o 
  23   3   0      427.37      393.64     13.19 o 
  25   3   0      129.59      119.80     11.59 o 
   0   4   0    28521.61    31038.76    371.12 o 
   2   4   0     3628.97     3486.71     38.51 o 
   4   4   0     1972.27     1918.45     23.53 o 
   6   4   0        0.05        1.55      1.40 o 
   8   4   0       69.92       94.96      3.26 o 
  10   4   0     1041.63     1118.52     14.31 o 
  12   4   0        5.33        8.26      2.05 o 
  14   4   0        3.22        3.83      1.91 o 
  16   4   0      138.03      144.58      4.71 o 
  18   4   0      116.50      112.68      8.01 o 
  20   4   0      285.20      306.48     14.10 o 
  22   4   0      602.25      693.66     28.40 o 
  24   4   0        9.12       17.11      5.47 o 
   1   5   0       23.49       33.20      2.82 o 
   3   5   0     1416.24     1550.76     20.80 o 
   5   5   0      346.30      387.77      6.29 o 
   7   5   0        1.79        7.06      1.86 o 
   9   5   0      416.08      375.65      6.96 o 
  11   5   0      986.98      937.73     11.75 o 
  13   5   0      123.01      116.57      4.76 o 
  15   5   0      161.03      153.03      5.59 o 
  17   5   0       37.15       40.21      3.69 o 
  19   5   0       96.94       92.84      5.40 o 
  21   5   0       49.74       53.85      6.26 o 
  23   5   0        7.09       10.66      6.84 o 
   0   6   0      161.49      219.85     12.02 o 
   2   6   0      893.73      965.56     15.61 o 
   4   6   0     1221.35     1321.68     19.67 o 
   6   6   0     1100.60     1099.69     13.64 o 
   8   6   0      485.49      481.58      9.47 o 
  10   6   0     1271.63     1309.89     15.43 o 
  12   6   0      465.53      420.42      7.76 o 
  14   6   0     1487.68     1475.99     22.34 o 
  16   6   0       61.19       70.06      5.03 o 
  18   6   0      262.96      279.08     15.49 o 
  20   6   0      115.01      132.44      6.51 o 
  22   6   0       43.64       45.07     12.69 o 
   1   7   0       76.38       83.85     15.59 o 
   3   7   0      857.44      831.19     15.17 o 
   5   7   0      306.35      385.53     10.64 o 
   7   7   0       21.33       20.92      3.05 o 
   9   7   0      540.98      536.38     10.88 o 
  11   7   0       13.30        5.36      2.51 o 
  13   7   0     1211.84     1153.35     17.16 o 
  15   7   0      886.12      894.85     18.85 o 
  17   7   0        7.34       11.41      4.42 o 
  19   7   0       22.61       25.31      6.78 o 
  21   7   0        0.02       -0.40      8.48 o 
   0   8   0       22.60       33.46      6.95 o 
   2   8   0       99.51       89.18      6.96 o 
   4   8   0        7.02        6.41      3.79 o 
   6   8   0      295.25      280.65      6.61 o 
   8   8   0     1490.24     1501.38     21.22 o 
  10   8   0      673.92      671.75     12.12 o 
  12   8   0      187.78      165.21      5.74 o 
  14   8   0      199.76      190.95      9.24 o 
  16   8   0      100.36      101.18      9.63 o 
  18   8   0       95.96      104.54      9.77 o 
  20   8   0       34.66       26.23      7.11 o 
   1   9   0        1.53        0.63      3.17 o 
   3   9   0      428.58      389.10     14.21 o 
   5   9   0      133.71      137.09      7.36 o 
   7   9   0      282.26      263.25     14.81 o 
   9   9   0      637.71      628.60     13.42 o 
  11   9   0        2.73        4.00      3.27 o 
  13   9   0       48.15       44.92      4.91 o 
  15   9   0       19.71       24.51      7.26 o 
  17   9   0        0.36        7.26      6.11 o 
   0  10   0       40.47       30.77      8.34 o 
   2  10   0        6.35       10.06      5.03 o 
   4  10   0       72.76       68.44      8.01 o 
   6  10   0      475.24      503.16     12.30 o 
   8  10   0      642.38      626.12     13.88 o 
  10  10   0       25.56       29.09      4.70 o 
  12  10   0       12.56       15.80      4.30 o 
  14  10   0        3.45        5.25      5.12 o 
  16  10   0        7.31        8.33      6.52 o 
   1  11   0        8.59        8.25      4.94 o 
   3  11   0       10.85        8.55      5.17 o 
   5  11   0        6.03        4.74      4.18 o 
   7  11   0      340.21      351.80     11.00 o 
   9  11   0      897.37      925.73     18.26 o 
  11  11   0      248.34      247.63     13.77 o 
  13  11   0       44.11       45.41      6.62 o 
   0  12   0      714.47      744.43     33.43 o 
   2  12   0      173.68      167.85     12.29 o 
   4  12   0       12.48        1.02      5.09 o 
   6  12   0       24.75       18.00      5.46 o 
   8  12   0      179.41      163.88      9.90 o 
  10  12   0       37.03       36.88      6.52 o 
   1  13   0       46.82       53.80      7.24 o 
   3  13   0       79.62       98.91     10.94 o 
   1   1   1      438.90      385.23      2.91 o 
   2   1   1      171.79      150.66      3.23 o 
   3   1   1     3267.59     3108.84     15.99 o 
   4   1   1    16381.91    15978.46     82.48 o 
   5   1   1     4972.82     4743.90     27.37 o 
   6   1   1     3131.72     2968.86     16.92 o 
   7   1   1     2663.53     2638.77     15.42 o 
   8   1   1        9.30       16.56      1.03 o 
   9   1   1      136.21      111.35      1.87 o 
  10   1   1      140.53      150.03      2.89 o 
  11   1   1      491.81      408.41      4.05 o 
  12   1   1       28.03       40.82      1.45 o 
  13   1   1       71.73       86.31      2.30 o 
  14   1   1      190.03      206.28      3.57 o 
  15   1   1       43.95       47.44      2.10 o 
  16   1   1       22.49       25.58      1.84 o 
  17   1   1       12.86        9.69      1.66 o 
  18   1   1       68.53       75.36      2.84 o 
  19   1   1        0.70        0.13      1.49 o 
  20   1   1       17.76       19.11      2.35 o 
  21   1   1       30.25       30.19      3.44 o 
  22   1   1      273.49      293.11      6.47 o 
  23   1   1        1.28        5.82      2.64 o 
  24   1   1        2.79        6.47      3.12 o 
  25   1   1        8.96        8.37      3.69 o 
   0   2   1     7406.56     7553.33     59.22 o 
   1   2   1    15429.74    16159.21     85.62 o 
   2   2   1        0.15        0.69      0.38 o 
   3   2   1       25.92       23.73      0.76 o 
   4   2   1     4341.27     4243.98     22.78 o 
   5   2   1      720.23      729.43      5.54 o 
   6   2   1      441.38      443.79      3.44 o 
   7   2   1      168.56      154.05      1.74 o 
   8   2   1      899.01      917.15      6.22 o 
   9   2   1      306.06      323.88      3.14 o 
  10   2   1      159.67      150.99      2.36 o 
  11   2   1     3186.25     3375.97     20.16 o 
  12   2   1      811.97      791.60      9.29 o 
  13   2   1       53.67       54.10      1.79 o 
  14   2   1      164.95      169.18      2.92 o 
  15   2   1      351.37      349.53      4.05 o 
  16   2   1       45.99       44.06      1.67 o 
  17   2   1        0.78        1.27      1.09 o 
  18   2   1        4.11        2.07      1.52 o 
  19   2   1       15.89       18.88      2.01 o 
  20   2   1       58.63       64.31      3.75 o 
  21   2   1       60.01       71.11      3.37 o 
  22   2   1       15.10       17.52      2.78 o 
  23   2   1       17.75       16.62      3.27 o 
  24   2   1        2.40        3.10      3.01 o 
  25   2   1        3.27        7.56      4.35 o 
   1   3   1      133.24      134.47      2.04 o 
   2   3   1       20.73       19.96      0.93 o 
   3   3   1     2045.07     1874.12     11.80 o 
   4   3   1       26.92       26.81      0.97 o 
   5   3   1       55.63       43.58      1.07 o 
   6   3   1       14.26       26.70      1.54 o 
   7   3   1      902.94      885.11      6.35 o 
   8   3   1      126.55      108.54      1.75 o 
   9   3   1     2420.02     2582.05     14.99 o 
  10   3   1        4.82        6.89      0.81 o 
  11   3   1     2558.38     2569.36     15.19 o 
  12   3   1        3.32        2.62      0.91 o 
  13   3   1       36.43       36.87      1.52 o 
  14   3   1       36.07       36.50      1.60 o 
  15   3   1      292.19      294.80      3.94 o 
  16   3   1       47.02       50.18      1.97 o 
  17   3   1      144.08      146.69      3.05 o 
  18   3   1       19.52       23.84      1.71 o 
  19   3   1      322.50      323.69      5.17 o 
  20   3   1       86.72       78.03      3.05 o 
  21   3   1        0.07        0.27      2.43 o 
  22   3   1      246.12      244.02      6.56 o 
  23   3   1       54.82       55.96      4.16 o 
  24   3   1       29.59       26.48      5.85 o 
   0   4   1      674.56      859.96     19.67 o 
   1   4   1      254.85      271.73      3.72 o 
   2   4   1      249.84      282.07      3.46 o 
   3   4   1     1847.75     1757.09     12.34 o 
   4   4   1       51.88       52.62      1.43 o 
   5   4   1      155.54      186.01      2.62 o 
   6   4   1      856.71      905.79      8.13 o 
   7   4   1       11.02       32.47      1.50 o 
   8   4   1      166.03      163.71      2.63 o 
   9   4   1      352.86      335.90      3.83 o 
  10   4   1      178.46      170.01      2.69 o 
  11   4   1       68.60       64.78      1.88 o 
  12   4   1      151.40      154.14      2.57 o 
  13   4   1      103.69      101.80      2.13 o 
  14   4   1      414.39      399.85      4.35 o 
  15   4   1       89.27       93.50      2.28 o 
  16   4   1       83.07       78.81      2.48 o 
  17   4   1      324.50      334.18      4.76 o 
  18   4   1      229.06      241.67      4.86 o 
  19   4   1      125.46      136.96      3.83 o 
  20   4   1      107.86       99.26      4.36 o 
  21   4   1       66.57       65.23      4.50 o 
  22   4   1       53.32       74.28      4.83 o 
  23   4   1       28.03       33.73      4.50 o 
  24   4   1       71.37       96.03      6.26 o 
   1   5   1       16.57       20.88      1.67 o 
   2   5   1       10.86        6.89      1.35 o 
   3   5   1     1158.50     1191.36     11.02 o 
   4   5   1     1640.86     1798.30     13.12 o 
   5   5   1      102.93      117.31      2.16 o 
   6   5   1      733.74      714.94      7.30 o 
   7   5   1     1645.68     1638.51     13.30 o 
   8   5   1      109.08      135.97      2.86 o 
   9   5   1        9.86        9.80      1.41 o 
  10   5   1     1521.51     1495.00     12.18 o 
  11   5   1      276.89      283.51      4.33 o 
  12   5   1      427.24      420.49      5.40 o 
  13   5   1       37.56       37.36      2.42 o 
  14   5   1      296.08      276.55      4.50 o 
  15   5   1       46.95       49.33      2.36 o 
  16   5   1       36.56       41.17      1.89 o 
  17   5   1       71.12       73.04      3.26 o 
  18   5   1      293.83      290.90      5.88 o 
  19   5   1        0.90        1.88      2.28 o 
  20   5   1      135.28      155.62      5.32 o 
  21   5   1       80.31       65.19      4.17 o 
  22   5   1       83.63       88.61      5.95 o 
  23   5   1        2.67        6.37      4.38 o 
   0   6   1      972.28     1184.95     27.53 o 
   1   6   1     2282.06     2556.88     24.56 o 
   2   6   1       15.99       32.00      2.47 o 
   3   6   1      193.50      212.64      4.97 o 
   4   6   1      446.08      524.62      8.86 o 
   5   6   1        4.36        1.11      1.15 o 
   6   6   1        5.67        4.80      1.03 o 
   7   6   1       14.66       17.27      1.52 o 
   8   6   1      482.27      476.32      7.09 o 
   9   6   1        0.04        0.20      1.23 o 
  10   6   1        0.40        1.73      1.38 o 
  11   6   1      101.01       89.47      2.87 o 
  12   6   1      623.79      595.52      7.06 o 
  13   6   1      189.81      178.52      4.49 o 
  14   6   1      172.30      164.44      3.80 o 
  15   6   1      223.41      219.50      4.62 o 
  16   6   1       10.06        8.81      2.14 o 
  17   6   1       39.79       39.28      2.87 o 
  18   6   1        1.71       -2.58      2.17 o 
  19   6   1       16.87       11.77      3.12 o 
  20   6   1       36.07       36.32      6.30 o 
  21   6   1       20.78       18.38      4.04 o 
  22   6   1       37.21       33.53      6.39 o 
   1   7   1      100.54       99.24      4.05 o 
   2   7   1       43.35       55.06      3.29 o 
   3   7   1      265.36      276.05      5.82 o 
   4   7   1       32.98       39.95      2.25 o 
   5   7   1      483.18      486.34      6.54 o 
   6   7   1      174.47      174.79      3.85 o 
   7   7   1      282.22      287.21      4.81 o 
   8   7   1       71.13       85.05      2.78 o 
   9   7   1     2121.67     2028.58     17.56 o 
  10   7   1     1181.55     1150.11     10.51 o 
  11   7   1     1641.14     1654.19     14.32 o 
  12   7   1        5.80        4.35      1.83 o 
  13   7   1      169.86      158.60      4.02 o 
  14   7   1      400.41      413.69      8.01 o 
  15   7   1      516.81      527.17      9.01 o 
  16   7   1       14.90       17.68      3.16 o 
  17   7   1        0.17        1.22      2.71 o 
  18   7   1        6.99        0.82      2.80 o 
  19   7   1      129.47      133.32      9.47 o 
  20   7   1       45.83       63.33      6.98 o 
  21   7   1       26.95       28.15      5.77 o 
   0   8   1      257.10      265.73     10.83 o 
   1   8   1        2.77        4.51      2.00 o 
   2   8   1      121.89      121.82      4.34 o 
   3   8   1       95.82       96.12      4.02 o 
   4   8   1        2.11        0.54      1.67 o 
   5   8   1      155.27      134.59      5.58 o 
   6   8   1      550.55      523.95      7.24 o 
   7   8   1      182.72      164.33      4.91 o 
   8   8   1       74.87       68.43      3.96 o 
   9   8   1      132.53      117.57      4.43 o 
  10   8   1      401.13      381.77      5.84 o 
  11   8   1       41.79       43.74      2.59 o 
  12   8   1       47.45       50.04      3.46 o 
  13   8   1      876.14      865.35     10.96 o 
  14   8   1        0.26        2.93      2.49 o 
  15   8   1       77.45       76.23      4.27 o 
  16   8   1       27.25       38.49      4.10 o 
  17   8   1       26.85       24.31      3.79 o 
  18   8   1       22.93       14.46      4.53 o 
  19   8   1       57.32       59.13      5.94 o 
  20   8   1       14.12       11.59      4.43 o 
   1   9   1        6.92        0.94      2.52 o 
   2   9   1      147.28      148.39      5.13 o 
   3   9   1      217.93      211.03      7.89 o 
   4   9   1       50.92       51.95      3.65 o 
   5   9   1        4.41        1.47      2.30 o 
   6   9   1      463.40      495.43      8.65 o 
   7   9   1      533.88      516.35     11.21 o 
   8   9   1       72.35       69.09      3.91 o 
   9   9   1        8.41        7.56      2.54 o 
  10   9   1      213.24      221.85      5.34 o 
  11   9   1      326.47      326.16      6.37 o 
  12   9   1        5.03        3.88      2.69 o 
  13   9   1       80.80       76.10      4.47 o 
  14   9   1       68.79       73.49      6.24 o 
  15   9   1      117.54      124.73      5.40 o 
  16   9   1        0.99       -2.46      3.87 o 
  17   9   1      122.93      123.04      7.59 o 
  18   9   1      180.19      191.77      9.02 o 
   0  10   1      139.72      141.09     12.72 o 
   1  10   1       20.55       22.85      4.84 o 
   2  10   1        0.05       -1.03      2.67 o 
   3  10   1      289.36      273.36      7.23 o 
   4  10   1      684.08      650.58     11.18 o 
   5  10   1       22.00       22.75      3.40 o 
   6  10   1      557.97      529.70     10.15 o 
   7  10   1      241.71      245.02      9.13 o 
   8  10   1        1.67       -1.44      2.50 o 
   9  10   1      409.44      374.22      7.71 o 
  10  10   1       20.58       17.47      3.22 o 
  11  10   1      201.88      190.27      5.89 o 
  12  10   1       53.12       53.03      4.29 o 
  13  10   1        3.32       -1.62      3.11 o 
  14  10   1       31.32       38.25      4.69 o 
  15  10   1       35.19       41.89      4.80 o 
  16  10   1       11.83       19.61      5.11 o 
   1  11   1        5.63        0.56      2.61 o 
   2  11   1       17.83       22.71      3.87 o 
   3  11   1        5.74        3.41      3.23 o 
   4  11   1      123.42      129.40      9.67 o 
   5  11   1        0.42        2.54      2.92 o 
   6  11   1       36.84       41.83      4.15 o 
   7  11   1       15.01       12.95      3.36 o 
   8  11   1        0.06       -1.57      2.77 o 
   9  11   1      165.07      178.53      7.01 o 
  10  11   1       24.89       25.82      4.08 o 
  11  11   1      145.18      149.73      6.61 o 
  12  11   1       66.83       82.46      6.06 o 
  13  11   1        1.35       -2.79      3.59 o 
   0  12   1        0.33       -1.31      4.11 o 
   1  12   1        0.54       -1.83      2.77 o 
   2  12   1        1.12        1.67      2.90 o 
   3  12   1      136.82      132.91      6.23 o 
   4  12   1       15.36       14.98      3.99 o 
   5  12   1      205.77      181.23      7.90 o 
   6  12   1      132.15      131.23      7.16 o 
   7  12   1      117.64      115.29      6.87 o 
   8  12   1        0.99        4.34      3.78 o 
   9  12   1      274.84      284.42      9.53 o 
  10  12   1       62.19       73.09      6.24 o 
   1  13   1        5.64        3.70      3.51 o 
   2  13   1        7.97        5.47      3.53 o 
   3  13   1       75.46      107.69     14.58 o 
   0   0   2     3521.29     3369.71     41.00 o 
   1   0   2     3851.26     3590.30     27.36 o 
   2   0   2      420.96      375.91      4.43 o 
   3   0   2    21502.19    21300.41    235.81 o 
   4   0   2    46117.13    47476.84    574.00 o 
   5   0   2     1375.52     1301.00     14.19 o 
   6   0   2     2869.31     2706.05     32.97 o 
   7   0   2      576.83      560.61     11.81 o 
   8   0   2     2957.89     2894.03     25.09 o 
   9   0   2      127.63      150.74      4.06 o 
  10   0   2      226.67      263.50      5.47 o 
  11   0   2      193.92      217.09      5.20 o 
  12   0   2     1832.51     1759.02     20.12 o 
  13   0   2       75.04       91.60      3.87 o 
  14   0   2      447.08      509.91      9.09 o 
  15   0   2      111.33      114.71      4.16 o 
  16   0   2       47.40       47.85      3.24 o 
  17   0   2      152.99      153.77      5.12 o 
  18   0   2       62.89       63.60      4.32 o 
  19   0   2       10.62       12.57      3.32 o 
  20   0   2      921.38      856.39     14.67 o 
  21   0   2        0.01        9.48      3.66 o 
  22   0   2       92.99       95.69      5.80 o 
  23   0   2      133.98      148.73      8.64 o 
  24   0   2      968.21     1079.81     22.71 o 
  25   0   2       15.75       33.17      6.27 o 
   1   1   2     2611.31     2495.14     14.47 o 
   2   1   2       48.67       50.96      1.48 o 
   3   1   2    15798.34    15449.05     91.01 o 
   4   1   2     5133.42     4970.94     28.87 o 
   5   1   2     5045.38     4908.09     35.47 o 
   6   1   2      371.45      340.30      3.68 o 
   7   1   2     4765.01     4619.53     34.90 o 
   8   1   2      595.06      582.69      5.68 o 
   9   1   2        9.56       17.10      1.25 o 
  10   1   2        9.01        6.24      1.10 o 
  11   1   2        0.37       -1.40      0.96 o 
  12   1   2      587.94      556.99      6.06 o 
  13   1   2        0.67        1.05      1.18 o 
  14   1   2      172.09      180.67      3.58 o 
  15   1   2       13.36       17.29      1.73 o 
  16   1   2        6.42        1.80      1.53 o 
  17   1   2       45.74       33.58      2.15 o 
  18   1   2       61.95       62.35      3.11 o 
  19   1   2      279.18      301.12      5.81 o 
  20   1   2      177.28      187.53      4.92 o 
  21   1   2       23.00       24.88      2.81 o 
  22   1   2      153.03      162.08      5.51 o 
  23   1   2      115.37      135.53      5.35 o 
  24   1   2        0.97        0.19      3.25 o 
  25   1   2        0.42        2.43      3.55 o 
   0   2   2      931.54      894.70      9.08 o 
   1   2   2    11772.17    11725.61     74.06 o 
   2   2   2       16.18       16.77      0.88 o 
   3   2   2     4951.35     4936.87     30.61 o 
   4   2   2    12869.35    12154.87    129.25 o 
   5   2   2     2985.80     2844.30     19.59 o 
   6   2   2      360.30      384.17      3.97 o 
   7   2   2      540.67      478.33      4.18 o 
   8   2   2      438.51      444.58      4.07 o 
   9   2   2       41.54       41.48      1.21 o 
  10   2   2      181.10      179.61      2.90 o 
  11   2   2      679.76      755.10      6.37 o 
  12   2   2       97.32       88.16      2.47 o 
  13   2   2        8.40       14.40      1.49 o 
  14   2   2        9.88        9.16      1.47 o 
  15   2   2        4.28        3.78      1.43 o 
  16   2   2      209.00      215.80      4.22 o 
  17   2   2      158.76      170.42      4.24 o 
  18   2   2      851.23      838.88      9.73 o 
  19   2   2      553.84      535.41      7.33 o 
  20   2   2       20.74       23.64      2.43 o 
  21   2   2      190.92      195.88      5.14 o 
  22   2   2       46.27       55.72      3.94 o 
  23   2   2        0.57       -1.92      2.68 o 
  24   2   2        0.84        2.03      2.88 o 
   1   3   2       63.12       72.17      1.46 o 
   2   3   2     1452.50     1412.45      9.37 o 
   3   3   2     5334.45     5457.04     33.24 o 
   4   3   2       51.61       58.88      1.63 o 
   5   3   2     1810.71     1806.58     11.33 o 
   6   3   2     1368.67     1414.30      9.34 o 
   7   3   2     2391.63     2544.47     16.08 o 
   8   3   2       23.46       34.67      1.73 o 
   9   3   2     1847.71     1852.29     12.50 o 
  10   3   2      237.37      270.19      3.40 o 
  11   3   2        0.34       -0.71      0.83 o 
  12   3   2      329.30      316.46      3.61 o 
  13   3   2      173.16      185.07      3.12 o 
  14   3   2      129.46      132.85      2.51 o 
  15   3   2      216.94      207.16      3.53 o 
  16   3   2       54.93       55.18      2.13 o 
  17   3   2      488.86      495.96      6.01 o 
  18   3   2        2.32        2.69      1.57 o 
  19   3   2       57.57       57.79      2.68 o 
  20   3   2       85.69       78.76      3.34 o 
  21   3   2       77.81       77.23      3.43 o 
  22   3   2        7.96       10.33      2.59 o 
  23   3   2        0.11        2.51      2.81 o 
  24   3   2        3.83       -3.31      3.09 o 
   0   4   2     3854.58     4025.02     37.73 o 
   1   4   2      136.42      155.02      2.51 o 
   2   4   2       12.49       16.28      1.07 o 
   3   4   2     2098.74     2114.98     14.54 o 
   4   4   2     1423.32     1415.77     10.03 o 
   5   4   2      868.99      900.56      6.74 o 
   6   4   2        8.25        6.16      0.80 o 
   7   4   2     1304.98     1440.63     10.39 o 
   8   4   2      411.04      414.27      5.25 o 
   9   4   2       23.84       31.11      1.25 o 
  10   4   2      777.99      819.79      6.60 o 
  11   4   2       34.01       34.39      1.42 o 
  12   4   2        9.27       14.57      1.15 o 
  13   4   2       23.23       22.87      1.53 o 
  14   4   2      252.25      268.26      3.90 o 
  15   4   2        7.55        8.74      1.38 o 
  16   4   2        1.37        0.47      1.55 o 
  17   4   2        1.90        1.47      1.52 o 
  18   4   2       15.14       23.94      2.35 o 
  19   4   2       21.60       24.30      2.43 o 
  20   4   2       45.45       42.49      3.66 o 
  21   4   2        9.53        6.48      2.84 o 
  22   4   2        9.77       12.37      3.88 o 
  23   4   2       29.52       26.32     11.54 o 
  24   4   2       64.77       72.52      6.96 o 
   1   5   2      776.08      774.64      7.43 o 
   2   5   2      190.66      199.94      3.33 o 
   3   5   2       65.72       53.14      1.74 o 
   4   5   2     1569.67     1724.67     11.32 o 
   5   5   2     1122.27     1137.87      9.25 o 
   6   5   2      315.67      317.65      3.94 o 
   7   5   2        1.27        1.24      0.81 o 
   8   5   2       75.99       91.60      1.82 o 
   9   5   2      166.19      127.27      2.71 o 
  10   5   2        5.25        5.16      1.11 o 
  11   5   2      340.91      332.85      4.54 o 
  12   5   2      100.14      107.81      3.14 o 
  13   5   2       93.45       90.65      2.62 o 
  14   5   2      135.74      127.36      3.66 o 
  15   5   2       35.12       37.88      2.87 o 
  16   5   2      150.03      147.62      3.59 o 
  17   5   2      193.63      191.60      4.12 o 
  18   5   2       90.37       92.52      4.09 o 
  19   5   2        0.55       -0.02      2.56 o 
  20   5   2       52.94       50.65      5.32 o 
  21   5   2      284.35      305.42      8.91 o 
  22   5   2      297.18      314.53     16.15 o 
  23   5   2       29.17       33.79      5.41 o 
   0   6   2      113.58      100.09      3.89 o 
   1   6   2     1560.79     1551.47     13.74 o 
   2   6   2        6.16        4.15      1.29 o 
   3   6   2       89.31      110.72      3.13 o 
   4   6   2       48.42       44.11      1.85 o 
   5   6   2        0.52       -0.34      0.84 o 
   6   6   2        0.20       -0.34      0.84 o 
   7   6   2        0.54        0.03      0.92 o 
   8   6   2      596.50      606.12      7.24 o 
   9   6   2       31.12       24.19      2.46 o 
  10   6   2      262.23      258.71      3.36 o 
  11   6   2       32.67       39.81      2.30 o 
  12   6   2        0.67        0.25      1.91 o 
  13   6   2      853.61      836.63      8.80 o 
  14   6   2       51.96       51.68      2.55 o 
  15   6   2      254.61      253.57      4.74 o 
  16   6   2       80.95       75.69      3.86 o 
  17   6   2        0.87        1.60      2.28 o 
  18   6   2      595.06      616.63     10.78 o 
  19   6   2       37.36       42.03      4.52 o 
  20   6   2       12.34       12.64      3.67 o 
  21   6   2       85.07      118.58      7.20 o 
  22   6   2      106.19       92.51      7.84 o 
   1   7   2       19.84       11.50      1.57 o 
   2   7   2      120.89      103.93      3.52 o 
   3   7   2        2.54        4.14      1.48 o 
   4   7   2       29.16       33.70      2.30 o 
   5   7   2       92.32       88.98      2.81 o 
   6   7   2      189.11      198.60      4.21 o 
   7   7   2      308.98      305.77      4.33 o 
   8   7   2       30.44       35.12      1.98 o 
   9   7   2      424.34      413.75      6.12 o 
  10   7   2      105.05       98.62      3.29 o 
  11   7   2      387.41      408.79      6.33 o 
  12   7   2       63.11       65.73      2.68 o 
  13   7   2      229.73      220.68      5.33 o 
  14   7   2       87.97       94.49      3.87 o 
  15   7   2        2.18        2.20      2.13 o 
  16   7   2        9.32        8.19      2.67 o 
  17   7   2        9.69       10.88      3.08 o 
  18   7   2       77.76       88.33      5.45 o 
  19   7   2       37.84       42.40      4.45 o 
  20   7   2        7.26        9.74      5.02 o 
  21   7   2       38.76       35.15      6.46 o 
   0   8   2      327.02      379.19      8.38 o 
   1   8   2        9.00       10.63      1.87 o 
   2   8   2      114.72      117.94      3.84 o 
   3   8   2       21.46       26.60      2.35 o 
   4   8   2      299.15      291.75      5.81 o 
   5   8   2      958.04      926.76      9.94 o 
   6   8   2       45.24       40.88      2.34 o 
   7   8   2      541.96      512.71      6.45 o 
   8   8   2      307.63      299.90      6.44 o 
   9   8   2        1.57       -0.27      2.04 o 
  10   8   2       40.17       35.15      2.60 o 
  11   8   2        1.41        3.46      2.30 o 
  12   8   2      357.70      347.38      6.78 o 
  13   8   2        3.91        5.38      2.41 o 
  14   8   2        2.53        2.31      2.30 o 
  15   8   2       16.34       12.77      2.90 o 
  16   8   2      102.99      108.08      6.15 o 
  17   8   2       65.38       63.78      5.19 o 
  18   8   2       54.98       55.50      5.69 o 
  19   8   2       31.30       26.47      4.94 o 
   1   9   2      591.34      583.95      8.81 o 
   2   9   2        9.90       15.25      2.42 o 
   3   9   2        4.49        2.88      2.21 o 
   4   9   2      153.50      165.39      6.04 o 
   5   9   2      673.55      682.64      8.98 o 
   6   9   2       22.45       25.52      2.30 o 
   7   9   2      169.05      166.79      4.92 o 
   8   9   2      351.77      340.71      7.77 o 
   9   9   2       17.44       11.70      3.06 o 
  10   9   2      330.72      328.71      8.07 o 
  11   9   2      176.34      164.51      6.25 o 
  12   9   2       37.17       37.68      3.67 o 
  13   9   2       36.80       33.62      3.61 o 
  14   9   2       97.59       97.91      4.93 o 
  15   9   2      244.54      244.95     13.51 o 
  16   9   2        0.08        4.65      3.37 o 
  17   9   2        0.01       -2.52      4.00 o 
  18   9   2       13.49        5.20      4.36 o 
   0  10   2      262.69      237.63      9.95 o 
   1  10   2       37.60       43.62      3.75 o 
   2  10   2      226.15      228.07      5.96 o 
   3  10   2       19.18       31.04      3.15 o 
   4  10   2      437.22      408.51      7.88 o 
   5  10   2       20.83       20.48      2.44 o 
   6  10   2       72.49       65.93      3.89 o 
   7  10   2       80.89       77.31      4.08 o 
   8  10   2        2.86        4.21      2.83 o 
   9  10   2       17.70       12.50      3.53 o 
  10  10   2        0.34        3.11      3.00 o 
  11  10   2      163.67      155.98      8.98 o 
  12  10   2       27.79       33.37      4.16 o 
  13  10   2      121.52      146.76      7.01 o 
  14  10   2       55.15       52.24      5.13 o 
  15  10   2       81.53       73.72      5.75 o 
  16  10   2       76.14       93.90     11.34 o 
   1  11   2      175.90      187.63      6.51 o 
   2  11   2      120.78      124.88      5.60 o 
   3  11   2       23.01       20.25      3.06 o 
   4  11   2       33.44       35.37      3.45 o 
   5  11   2       39.02       39.96      3.60 o 
   6  11   2        0.72        1.74      2.84 o 
   7  11   2       76.73       92.82      5.35 o 
   8  11   2       91.66       86.47      5.28 o 
   9  11   2        1.13        5.60      3.53 o 
  10  11   2        6.97       -2.30      3.66 o 
  11  11   2       10.61        7.89      4.30 o 
  12  11   2       35.06       34.82      4.99 o 
  13  11   2       68.76       80.27      6.13 o 
   0  12   2        4.32        2.21      4.35 o 
   1  12   2        9.39        1.79      3.01 o 
   2  12   2       91.77       94.82      6.76 o 
   3  12   2       17.48       13.54      3.49 o 
   4  12   2      114.62      114.04      6.72 o 
   5  12   2       33.57       25.00      4.47 o 
   6  12   2        9.82        1.54      3.25 o 
   7  12   2        0.19       -1.34      3.34 o 
   8  12   2        2.31       -1.27      3.58 o 
   9  12   2       18.75       21.07      5.04 o 
   1   1   3       57.05       41.85      1.33 o 
   2   1   3     1243.86     1144.38      8.75 o 
   3   1   3     1057.97     1061.10      7.92 o 
   4   1   3      284.10      269.18      3.15 o 
   5   1   3      805.10      758.24      6.18 o 
   6   1   3      898.19      884.35      8.77 o 
   7   1   3        0.51        1.16      1.14 o 
   8   1   3      796.19      710.45     11.85 o 
   9   1   3     1021.19     1014.74     10.08 o 
  10   1   3      705.43      607.71      6.62 o 
  11   1   3       78.13       99.81      2.73 o 
  12   1   3      344.05      328.09      4.82 o 
  13   1   3      207.23      216.76      4.06 o 
  14   1   3        4.37        7.38      1.54 o 
  15   1   3      499.22      467.26      6.11 o 
  16   1   3      161.52      157.55      3.96 o 
  17   1   3       36.66       32.48      2.64 o 
  18   1   3      384.92      400.79      8.44 o 
  19   1   3       30.68       35.83      2.88 o 
  20   1   3      122.06      132.68      4.31 o 
  21   1   3       84.56       86.38      4.31 o 
  22   1   3       38.46       40.45      4.19 o 
  23   1   3       14.86        9.29      3.48 o 
  24   1   3        0.90        4.58      3.45 o 
   0   2   3      424.83      420.68      6.43 o 
   1   2   3     1110.59     1074.34      8.28 o 
   2   2   3      525.72      515.64      4.67 o 
   3   2   3      329.34      331.16      4.32 o 
   4   2   3      251.77      226.30      3.00 o 
   5   2   3     3877.53     3887.62     28.01 o 
   6   2   3      827.74      893.30      7.29 o 
   7   2   3      750.30      842.22      7.34 o 
   8   2   3     2296.23     2350.06     16.24 o 
   9   2   3        3.90        2.24      1.29 o 
  10   2   3       62.15       61.97      2.15 o 
  11   2   3      581.39      588.13      5.58 o 
  12   2   3      363.71      368.83      5.19 o 
  13   2   3      192.61      168.78      3.12 o 
  14   2   3       56.75       66.85      2.29 o 
  15   2   3      156.41      161.73      3.54 o 
  16   2   3      594.67      593.35      7.08 o 
  17   2   3        9.12       10.81      1.98 o 
  18   2   3      204.46      193.45      4.55 o 
  19   2   3       28.88       25.23      2.44 o 
  20   2   3       65.65       64.73      3.80 o 
  21   2   3       35.89       36.04      3.18 o 
  22   2   3        3.03        2.20      2.42 o 
  23   2   3       22.70       27.94      3.27 o 
  24   2   3       75.85       73.21      5.24 o 
   1   3   3      744.74      783.85      7.53 o 
   2   3   3      804.34      777.94      7.96 o 
   3   3   3      438.23      391.90      4.92 o 
   4   3   3     2468.25     2543.19     18.91 o 
   5   3   3     2158.07     2314.46     18.36 o 
   6   3   3      776.14      899.06      8.37 o 
   7   3   3     4093.85     4172.27     26.92 o 
   8   3   3     1071.43     1095.02      9.82 o 
   9   3   3      601.57      624.31      6.11 o 
  10   3   3      533.66      488.59      5.37 o 
  11   3   3     1414.85     1402.07     11.44 o 
  12   3   3        4.33        0.61      1.22 o 
  13   3   3      267.26      276.80      4.26 o 
  14   3   3       58.76       67.61      2.98 o 
  15   3   3     1685.51     1649.79     14.95 o 
  16   3   3       19.86       22.54      2.45 o 
  17   3   3      184.78      184.24      4.98 o 
  18   3   3      131.59      127.37      4.42 o 
  19   3   3        0.90        0.17      2.19 o 
  20   3   3       20.77       21.36      2.92 o 
  21   3   3       26.45       21.61      2.84 o 
  22   3   3        3.16        2.12      2.40 o 
  23   3   3        3.20       -0.02      4.71 o 
  24   3   3        6.84        2.59      4.32 o 
   0   4   3       56.38       62.85      2.83 o 
   1   4   3       73.96      104.55      2.30 o 
   2   4   3       23.80       35.05      1.56 o 
   3   4   3       41.87       62.84      2.05 o 
   4   4   3     2741.23     2946.90     24.00 o 
   5   4   3       23.31       21.67      1.37 o 
   6   4   3      244.28      257.15      4.08 o 
   7   4   3     1402.84     1341.55     10.15 o 
   8   4   3       30.76       21.21      1.38 o 
   9   4   3       72.87       84.49      2.50 o 
  10   4   3      131.58      138.54      2.98 o 
  11   4   3        5.60        2.06      1.07 o 
  12   4   3       30.58       32.09      2.21 o 
  13   4   3       67.08       57.12      2.20 o 
  14   4   3       51.68       49.39      2.12 o 
  15   4   3       93.70       97.71      3.06 o 
  16   4   3       82.48       97.50      3.68 o 
  17   4   3        5.37        6.79      2.30 o 
  18   4   3        0.64        1.00      2.01 o 
  19   4   3      110.16      112.30      4.72 o 
  20   4   3       13.46        9.86      2.73 o 
  21   4   3       25.26       29.05      3.92 o 
  22   4   3        4.51        3.93      3.50 o 
  23   4   3        1.71        5.04      4.76 o 
   1   5   3      722.80      755.56      7.30 o 
   2   5   3     1145.19     1281.13     11.44 o 
   3   5   3      323.26      328.49      3.99 o 
   4   5   3       18.69       27.42      1.60 o 
   5   5   3      152.36      164.09      3.30 o 
   6   5   3       10.85       10.76      1.16 o 
   7   5   3       36.16       32.65      1.77 o 
   8   5   3        0.70       -0.47      1.05 o 
   9   5   3       84.18       83.99      2.81 o 
  10   5   3      121.76      128.52      3.41 o 
  11   5   3        4.45        1.47      1.31 o 
  12   5   3       31.47       30.62      2.11 o 
  13   5   3      126.10      118.65      2.96 o 
  14   5   3      360.97      351.72      4.74 o 
  15   5   3       17.74       12.94      1.78 o 
  16   5   3       38.43       39.51      3.49 o 
  17   5   3      280.63      249.34      6.84 o 
  18   5   3      106.04      117.59      5.80 o 
  19   5   3       15.72       23.63      5.12 o 
  20   5   3      103.15       96.80      5.74 o 
  21   5   3        1.29       -1.24      3.54 o 
  22   5   3       13.15       11.67      4.18 o 
   0   6   3      389.61      377.05      9.88 o 
   1   6   3        0.03       -0.58      1.07 o 
   2   6   3       63.95       61.98      2.17 o 
   3   6   3      464.67      500.62      6.55 o 
   4   6   3        0.63        1.01      1.20 o 
   5   6   3      306.93      308.35      4.92 o 
   6   6   3      104.48      105.45      2.93 o 
   7   6   3      196.20      155.28      3.21 o 
   8   6   3      622.98      620.55      7.45 o 
   9   6   3       35.58       33.78      2.09 o 
  10   6   3       68.66       70.43      3.22 o 
  11   6   3       39.51       36.60      2.38 o 
  12   6   3      307.09      307.01      5.44 o 
  13   6   3        7.09        4.10      1.76 o 
  14   6   3       25.09       20.84      2.21 o 
  15   6   3        0.75       -1.32      1.69 o 
  16   6   3      517.37      468.20      9.09 o 
  17   6   3        0.06        4.30      2.74 o 
  18   6   3      383.76      368.96      9.74 o 
  19   6   3      123.40      122.53      6.70 o 
  20   6   3        2.76        6.93      3.99 o 
  21   6   3        4.94       14.22      4.43 o 
   1   7   3      183.21      193.46      3.89 o 
   2   7   3       66.89       74.00      3.05 o 
   3   7   3        1.67       -0.03      1.30 o 
   4   7   3        0.01        1.74      1.39 o 
   5   7   3      375.43      349.31      6.89 o 
   6   7   3       59.08       56.86      2.56 o 
   7   7   3      689.19      691.13      8.23 o 
   8   7   3      138.85      148.90      3.27 o 
   9   7   3       14.97       20.16      1.53 o 
  10   7   3      139.26      133.09      4.49 o 
  11   7   3      445.79      444.15      8.12 o 
  12   7   3        0.17       -2.01      2.01 o 
  13   7   3      259.03      234.55      6.39 o 
  14   7   3      672.09      651.38     10.65 o 
  15   7   3      736.16      732.52     10.74 o 
  16   7   3        1.06        0.70      2.37 o 
  17   7   3       64.37       58.99      4.39 o 
  18   7   3       11.56       18.31      3.64 o 
  19   7   3       32.91       39.09      5.47 o 
  20   7   3        2.44       -5.70      4.89 o 
   0   8   3       93.16      101.48      4.68 o 
   1   8   3       40.10       38.87      2.36 o 
   2   8   3        1.37        2.67      1.73 o 
   3   8   3      773.92      745.73      8.85 o 
   4   8   3      181.02      190.15      4.58 o 
   5   8   3        5.21        5.23      1.83 o 
   6   8   3       26.23       27.65      2.22 o 
   7   8   3       53.24       42.50      2.51 o 
   8   8   3        1.00        0.39      1.55 o 
   9   8   3        8.53        8.24      3.01 o 
  10   8   3      144.46      148.87      7.36 o 
  11   8   3       55.48       63.15      4.81 o 
  12   8   3       89.00       82.54      6.37 o 
  13   8   3        0.16        3.04      2.59 o 
  14   8   3      124.58      140.78      6.82 o 
  15   8   3        8.45        0.25      2.51 o 
  16   8   3       44.89       49.40      4.07 o 
  17   8   3       16.06       11.92      4.07 o 
  18   8   3        2.62       -4.56      3.47 o 
  19   8   3        0.36        3.98      4.98 o 
   1   9   3     1018.09     1025.93     12.30 o 
   2   9   3      272.74      336.84      6.77 o 
   3   9   3     1248.87     1175.85     13.09 o 
   4   9   3       19.39       26.31      2.43 o 
   5   9   3       52.02       56.79      3.16 o 
   6   9   3       77.39       83.62      3.48 o 
   7   9   3      751.94      726.62     10.82 o 
   8   9   3       53.64       57.07      3.68 o 
   9   9   3       93.17       98.55      5.45 o 
  10   9   3      569.73      561.19     14.56 o 
  11   9   3        0.22        1.79      2.89 o 
  12   9   3      193.86      204.05      8.81 o 
  13   9   3        8.15        8.94      3.16 o 
  14   9   3      140.46      134.45      6.48 o 
  15   9   3        2.78        5.84      3.45 o 
  16   9   3       53.47       65.93      5.21 o 
  17   9   3        1.22       -4.47      4.13 o 
   0  10   3      857.83      809.42     17.62 o 
   1  10   3        7.12       10.17      2.50 o 
   2  10   3       19.36       18.06      2.77 o 
   3  10   3      101.31       92.80      3.83 o 
   4  10   3       23.84       26.23      2.58 o 
   5  10   3        5.36        8.36      2.08 o 
   6  10   3      533.96      513.42     12.63 o 
   7  10   3      167.32      162.89      6.69 o 
   8  10   3       49.22       39.17      4.34 o 
   9  10   3      110.51      109.62      5.97 o 
  10  10   3        0.80        5.05      3.30 o 
  11  10   3       70.18       80.77      5.70 o 
  12  10   3        1.25       -2.32      3.52 o 
  13  10   3       30.43       28.97      4.51 o 
  14  10   3       40.61       39.51      6.10 o 
  15  10   3       16.54       23.26      4.52 o 
   1  11   3      154.83      140.71      6.05 o 
   2  11   3        4.70        4.04      2.52 o 
   3  11   3      152.82      165.01      6.81 o 
   4  11   3       99.73       98.82      6.52 o 
   5  11   3        1.06       -0.58      3.31 o 
   6  11   3        5.83       -0.24      3.32 o 
   7  11   3       11.22       12.44      3.80 o 
   8  11   3       36.90       36.92      4.65 o 
   9  11   3        7.29        5.31      3.72 o 
  10  11   3       13.07       12.72      4.29 o 
  11  11   3       17.53       19.81      4.94 o 
  12  11   3       95.08      102.54      7.26 o 
   0  12   3       89.39       96.60      7.81 o 
   1  12   3       25.36       34.76      4.00 o 
   2  12   3       14.07       16.59      4.77 o 
   3  12   3       31.39       40.98      4.89 o 
   4  12   3       41.48       34.74      5.06 o 
   5  12   3       11.88       21.36      4.31 o 
   6  12   3       14.73       15.75      4.15 o 
   7  12   3       12.17       16.19      4.86 o 
   0   0   4     7523.67     7473.29     97.69 o 
   1   0   4      253.04      238.42      4.68 o 
   2   0   4      441.34      488.28      7.00 o 
   3   0   4       34.81       48.73      2.61 o 
   4   0   4     1021.37     1004.61     13.17 o 
   5   0   4       77.20       68.18      3.28 o 
   6   0   4      932.11      854.41     12.17 o 
   7   0   4     1075.02     1083.59     16.76 o 
   8   0   4      818.16      754.41     13.48 o 
   9   0   4      287.69      327.70      9.47 o 
  10   0   4      504.07      510.27      9.26 o 
  11   0   4      214.17      246.68      6.50 o 
  12   0   4      241.87      250.92      6.87 o 
  13   0   4      483.55      455.91      8.02 o 
  14   0   4        0.58       -0.48      3.08 o 
  15   0   4      198.25      203.53      7.22 o 
  16   0   4     2604.42     2581.79     33.97 o 
  17   0   4     1869.90     1941.45     27.75 o 
  18   0   4      369.23      401.79     10.68 o 
  19   0   4      260.34      251.30      7.79 o 
  20   0   4      119.60      142.52      8.11 o 
  21   0   4      167.80      164.20      8.91 o 
  22   0   4        2.35        0.80      4.20 o 
  23   0   4      133.79      140.97      8.92 o 
   1   1   4      307.15      272.58      3.51 o 
   2   1   4     1022.11     1015.30      9.65 o 
   3   1   4      511.91      586.87      6.30 o 
   4   1   4      136.84      125.30      2.70 o 
   5   1   4      282.55      289.93      4.26 o 
   6   1   4     2153.96     2130.60     16.50 o 
   7   1   4      722.72      751.38      9.26 o 
   8   1   4      790.73      804.69      9.95 o 
   9   1   4      971.83      901.62     10.86 o 
  10   1   4      393.72      360.26      6.45 o 
  11   1   4      487.56      454.86      6.71 o 
  12   1   4      171.63      182.73      3.94 o 
  13   1   4      101.41      110.58      3.21 o 
  14   1   4      315.80      301.29      5.09 o 
  15   1   4       27.40       31.43      2.47 o 
  16   1   4      664.29      680.07      8.92 o 
  17   1   4      186.04      189.36      4.63 o 
  18   1   4       37.93       39.63      2.74 o 
  19   1   4        2.60        0.75      2.34 o 
  20   1   4       28.37       31.31      3.21 o 
  21   1   4       49.48       47.81      3.82 o 
  22   1   4        0.18       -1.29      2.71 o 
  23   1   4        1.08       -0.05      3.16 o 
   0   2   4      433.92      400.26      6.88 o 
   1   2   4      388.13      377.27      4.45 o 
   2   2   4      592.64      605.64      5.96 o 
   3   2   4     1679.04     1618.71     13.02 o 
   4   2   4       57.31       60.03      2.20 o 
   5   2   4     1566.23     1530.51     12.26 o 
   6   2   4     1573.30     1609.19     12.85 o 
   7   2   4       75.95       77.44      3.90 o 
   8   2   4     4415.09     4149.30     31.32 o 
   9   2   4      452.00      409.02      5.64 o 
  10   2   4       70.13       61.95      1.88 o 
  11   2   4       62.16       66.61      2.41 o 
  12   2   4      681.34      674.20      6.74 o 
  13   2   4      422.05      411.55      5.16 o 
  14   2   4      270.84      249.56      4.63 o 
  15   2   4      747.95      753.11      8.44 o 
  16   2   4        0.35        0.26      1.56 o 
  17   2   4      122.42      118.31      3.49 o 
  18   2   4      179.17      189.06      5.75 o 
  19   2   4       11.48        9.07      2.60 o 
  20   2   4       71.86       59.20      3.81 o 
  21   2   4        5.42        3.36      2.66 o 
  22   2   4        0.05        4.51      3.35 o 
  23   2   4       24.35       20.31      4.23 o 
   1   3   4      414.84      388.16      4.83 o 
   2   3   4      128.84      140.35      3.01 o 
   3   3   4     2237.16     2273.55     17.04 o 
   4   3   4     2090.46     2125.93     16.14 o 
   5   3   4        2.67        2.60      1.06 o 
   6   3   4      385.17      313.55      4.14 o 
   7   3   4     1007.89     1056.22      9.69 o 
   8   3   4      530.07      527.04      6.81 o 
   9   3   4      124.72      137.17      3.87 o 
  10   3   4       37.93       39.64      2.79 o 
  11   3   4      102.11       82.59      3.06 o 
  12   3   4       32.54       32.58      2.67 o 
  13   3   4        0.49        1.91      1.92 o 
  14   3   4      423.29      399.26      6.07 o 
  15   3   4      131.35      121.16      5.61 o 
  16   3   4      196.18      201.14      5.21 o 
  17   3   4      249.61      252.49      8.14 o 
  18   3   4        0.23       -0.37      2.23 o 
  19   3   4       19.37       25.48      3.38 o 
  20   3   4        8.17        2.86      3.04 o 
  21   3   4       18.71       21.82      4.11 o 
  22   3   4        2.76        2.07      3.22 o 
  23   3   4        0.12        8.42      8.58 o 
   0   4   4       58.79       87.80      3.12 o 
   1   4   4      160.54      165.00      2.81 o 
   2   4   4       42.04       65.06      1.88 o 
   3   4   4      823.21      894.06      7.57 o 
   4   4   4     1371.58     1325.63     11.13 o 
   5   4   4      704.28      667.23      7.47 o 
   6   4   4     2894.70     2876.38     24.90 o 
   7   4   4       68.89       90.03      4.09 o 
   8   4   4        0.09        2.79      1.39 o 
   9   4   4        5.93        9.11      1.60 o 
  10   4   4       18.45       19.66      2.02 o 
  11   4   4        0.76        1.55      1.69 o 
  12   4   4        3.25        1.55      1.89 o 
  13   4   4        0.55       -2.93      1.95 o 
  14   4   4       74.35       70.81      4.28 o 
  15   4   4        3.25        1.54      2.69 o 
  16   4   4      167.53      159.85      5.95 o 
  17   4   4      596.79      614.08     14.77 o 
  18   4   4      160.44      165.27      8.46 o 
  19   4   4      165.75      169.14     11.02 o 
  20   4   4        5.33        6.47      4.28 o 
  21   4   4        2.36        1.46      3.41 o 
  22   4   4       11.42       12.15      4.06 o 
   1   5   4      280.15      284.02      4.08 o 
   2   5   4     2227.58     2211.48     18.95 o 
   3   5   4      479.16      472.38      5.67 o 
   4   5   4      117.60      127.91      3.22 o 
   5   5   4        9.01        9.65      1.41 o 
   6   5   4       44.67       45.39      1.99 o 
   7   5   4      198.50      212.80      4.43 o 
   8   5   4      199.57      208.93      4.42 o 
   9   5   4       72.27       71.03      2.87 o 
  10   5   4       15.21       12.05      2.10 o 
  11   5   4        2.34       -0.19      1.67 o 
  12   5   4       25.62       24.35      2.72 o 
  13   5   4        7.25        2.15      2.22 o 
  14   5   4        6.60        7.30      2.36 o 
  15   5   4      304.02      276.00      6.74 o 
  16   5   4        5.59        9.26      2.84 o 
  17   5   4       88.41       78.87      4.24 o 
  18   5   4       42.18       39.25      3.61 o 
  19   5   4        6.54        0.82      3.03 o 
  20   5   4        3.73        4.70      3.75 o 
  21   5   4       53.68       59.06      6.93 o 
   0   6   4       84.67       90.87      3.99 o 
   1   6   4      246.32      251.82      4.40 o 
   2   6   4      187.87      174.02      3.61 o 
   3   6   4      113.72      109.03      3.33 o 
   4   6   4      671.06      677.40      8.12 o 
   5   6   4       99.24       95.99      4.20 o 
   6   6   4        2.68        2.00      1.32 o 
   7   6   4      684.67      670.67      9.57 o 
   8   6   4        9.47        9.11      1.69 o 
   9   6   4        0.95       -1.27      1.50 o 
  10   6   4        1.49        2.44      1.93 o 
  11   6   4       95.41       89.84      3.88 o 
  12   6   4      133.16      126.95      5.83 o 
  13   6   4       71.40       54.93      3.46 o 
  14   6   4      213.62      182.44      6.13 o 
  15   6   4        6.88        7.28      2.34 o 
  16   6   4       27.63       23.24      3.15 o 
  17   6   4       33.26       33.09      4.10 o 
  18   6   4        9.72        9.78      3.87 o 
  19   6   4        0.65       -3.54      3.71 o 
  20   6   4        0.63        8.45      4.00 o 
   1   7   4       95.72       93.44      3.04 o 
   2   7   4      341.10      342.77      5.43 o 
   3   7   4      350.22      354.88      6.35 o 
   4   7   4      696.45      679.73     10.14 o 
   5   7   4       36.06       42.36      2.69 o 
   6   7   4       53.02       49.28      2.74 o 
   7   7   4       54.17       56.78      2.79 o 
   8   7   4        8.32        6.86      2.29 o 
   9   7   4       14.02       24.11      3.31 o 
  10   7   4       66.13       69.65      5.31 o 
  11   7   4        5.69        0.58      2.85 o 
  12   7   4       14.38        2.17      2.88 o 
  13   7   4        0.46        1.83      2.72 o 
  14   7   4        0.16       -0.86      3.34 o 
  15   7   4        1.81        2.93      2.97 o 
  16   7   4       51.49       46.12      4.75 o 
  17   7   4        1.32        3.78      3.55 o 
  18   7   4       18.18       11.52      4.25 o 
  19   7   4        3.35        4.32      4.68 o 
   0   8   4       11.50       11.18      2.97 o 
   1   8   4      321.23      328.20      5.69 o 
   2   8   4        0.12        2.65      1.69 o 
   3   8   4      593.81      607.71      9.01 o 
   4   8   4      333.52      350.66      7.04 o 
   5   8   4      560.33      557.69      8.00 o 
   6   8   4      467.52      472.03      7.18 o 
   7   8   4       11.41       12.92      2.04 o 
   8   8   4      560.76      557.81     10.11 o 
   9   8   4      115.41       92.64      6.65 o 
  10   8   4       48.06       41.12      3.96 o 
  11   8   4       15.01       10.71      4.16 o 
  12   8   4      143.28      134.96      7.70 o 
  13   8   4        0.32       -1.50      3.11 o 
  14   8   4       62.34       61.14      6.57 o 
  15   8   4       21.58        7.50      4.71 o 
  16   8   4        8.15        4.55      5.01 o 
  17   8   4       12.14       19.12      5.33 o 
  18   8   4        1.50        5.24      4.86 o 
   1   9   4       46.23       47.33      2.95 o 
   2   9   4      330.86      345.71      7.91 o 
   3   9   4      455.99      445.89      7.50 o 
   4   9   4       44.49       44.10      3.01 o 
   5   9   4        2.21        1.19      1.96 o 
   6   9   4        0.40        2.52      1.97 o 
   7   9   4       80.70       69.46      4.73 o 
   8   9   4       22.87       23.99      3.54 o 
   9   9   4      100.59      109.47      5.61 o 
  10   9   4       30.08       41.46      4.36 o 
  11   9   4       58.99       54.50      8.06 o 
  12   9   4        2.99        6.76      3.23 o 
  13   9   4        1.25        4.42      3.27 o 
  14   9   4      110.04      102.14      6.39 o 
  15   9   4        0.13        0.55      4.02 o 
  16   9   4       16.36       19.98      5.71 o 
   0  10   4       33.09       30.41      4.23 o 
   1  10   4      253.56      249.51      6.30 o 
   2  10   4       76.50       82.69      4.32 o 
   3  10   4       38.23       44.52      3.24 o 
   4  10   4       84.41       96.48      4.08 o 
   5  10   4        0.03       -1.65      2.93 o 
   6  10   4       30.45       38.61      4.22 o 
   7  10   4      138.56      153.91      6.65 o 
   8  10   4       77.91       82.11      5.46 o 
   9  10   4       58.21       62.48      5.09 o 
  10  10   4       23.91       19.78      3.86 o 
  11  10   4       14.66        9.60      4.06 o 
  12  10   4        3.46        0.05      3.65 o 
  13  10   4       31.60       25.57      4.86 o 
   1  11   4       38.24       39.43      4.77 o 
   2  11   4       16.15       12.88      2.97 o 
   3  11   4       66.70       68.47      5.11 o 
   4  11   4       78.46       86.31      5.66 o 
   5  11   4       91.40       91.21      6.09 o 
   6  11   4       19.28       15.00      3.81 o 
   7  11   4       71.91       59.78      5.27 o 
   8  11   4       24.48       22.21      4.19 o 
   9  11   4       35.71       29.65      5.15 o 
  10  11   4       71.77       63.53      7.41 o 
   0  12   4       64.99       94.01     15.43 o 
   1  12   4        6.89       13.54      5.00 o 
   2  12   4        6.44        7.76      4.21 o 
   3  12   4       75.64       74.52      6.67 o 
   4  12   4       12.61        8.72      4.55 o 
   1   1   5       10.83       29.34      1.75 o 
   2   1   5      437.37      488.33      5.69 o 
   3   1   5       66.91       80.10      2.58 o 
   4   1   5      103.21      113.09      3.65 o 
   5   1   5       37.82       38.17      2.03 o 
   6   1   5      962.63      905.82      9.23 o 
   7   1   5      198.73      201.73      4.02 o 
   8   1   5      232.67      247.55      4.79 o 
   9   1   5      623.62      610.34      7.96 o 
  10   1   5        2.06        5.05      2.06 o 
  11   1   5       14.54       17.09      2.47 o 
  12   1   5      125.53      118.24      5.55 o 
  13   1   5      134.26      127.67      4.67 o 
  14   1   5     1383.98     1356.95     15.36 o 
  15   1   5        0.62       -2.49      2.03 o 
  16   1   5       31.68       35.74      2.64 o 
  17   1   5      401.27      387.29      6.46 o 
  18   1   5       40.95       52.34      3.54 o 
  19   1   5       81.40       87.94      3.99 o 
  20   1   5        6.19        3.44      2.75 o 
  21   1   5       24.46       26.41      3.70 o 
  22   1   5       16.83       20.00      4.53 o 
   0   2   5       88.75       84.09      3.24 o 
   1   2   5       10.60       10.58      1.34 o 
   2   2   5     1074.35     1120.65      9.73 o 
   3   2   5       23.22       25.10      1.80 o 
   4   2   5      788.41      848.36      8.70 o 
   5   2   5      118.60       97.14      2.98 o 
   6   2   5        2.18        2.09      1.34 o 
   7   2   5        4.06        5.94      1.48 o 
   8   2   5       23.31       22.12      1.92 o 
   9   2   5        0.67       -1.74      1.34 o 
  10   2   5       21.96       22.42      1.96 o 
  11   2   5      100.11       98.63      4.39 o 
  12   2   5      552.04      534.06      8.85 o 
  13   2   5      157.56      156.90      3.98 o 
  14   2   5      259.77      250.84      4.69 o 
  15   2   5      197.44      181.33      4.88 o 
  16   2   5       42.71       41.46      3.52 o 
  17   2   5       71.45       65.73      4.15 o 
  18   2   5        3.45        6.37      2.46 o 
  19   2   5       13.59       18.30      2.97 o 
  20   2   5        1.34        1.91      2.89 o 
  21   2   5       14.07       12.78      4.28 o 
  22   2   5        3.07        2.18      4.52 o 
   1   3   5       87.48       72.75      2.33 o 
   2   3   5      873.83      881.74      8.33 o 
   3   3   5        1.68        6.54      1.33 o 
   4   3   5        1.72       -0.09      1.83 o 
   5   3   5       68.80       74.92      2.71 o 
   6   3   5      903.63      824.98      8.23 o 
   7   3   5        0.92        3.69      1.25 o 
   8   3   5     1425.40     1425.05     12.22 o 
   9   3   5      661.81      623.08      8.24 o 
  10   3   5       70.84       71.93      4.33 o 
  11   3   5       52.16       49.60      5.65 o 
  12   3   5      521.49      523.86     10.93 o 
  13   3   5        5.99        4.95      2.34 o 
  14   3   5      879.39      853.52     12.19 o 
  15   3   5       48.85       46.95      4.61 o 
  16   3   5       40.48       47.62      4.23 o 
  17   3   5        6.14       11.38      2.90 o 
  18   3   5       98.79       96.52      5.87 o 
  19   3   5      290.10      287.53      7.75 o 
  20   3   5        5.30       10.28      4.19 o 
  21   3   5       35.85       39.49      4.55 o 
  22   3   5        3.81        1.20      4.76 o 
   0   4   5      487.39      494.46      8.76 o 
   1   4   5       57.79       55.74      2.40 o 
   2   4   5        1.72        7.24      1.45 o 
   3   4   5      674.37      633.46      7.16 o 
   4   4   5      509.57      497.27      6.12 o 
   5   4   5      639.72      651.67      6.99 o 
   6   4   5      460.54      483.00      6.60 o 
   7   4   5     1012.02      990.97      9.80 o 
   8   4   5      193.15      212.61      5.25 o 
   9   4   5       36.86       42.01      2.72 o 
  10   4   5       11.27       10.11      2.21 o 
  11   4   5       68.23       55.93      3.73 o 
  12   4   5       85.69       81.29      4.36 o 
  13   4   5       44.40       38.27      6.29 o 
  14   4   5       70.18       69.36      3.90 o 
  15   4   5        0.13       -1.68      2.79 o 
  16   4   5      127.14      124.60      6.59 o 
  17   4   5       10.20        3.58      3.03 o 
  18   4   5        0.00       -1.44      2.85 o 
  19   4   5      406.79      372.08     10.63 o 
  20   4   5       18.37       20.22      4.25 o 
  21   4   5       93.68       81.80      7.56 o 
   1   5   5      297.58      314.61      4.55 o 
   2   5   5       46.48       46.39      2.01 o 
   3   5   5      640.28      660.84      6.63 o 
   4   5   5      143.03      133.83      3.10 o 
   5   5   5       36.03       35.83      2.13 o 
   6   5   5       33.68       33.80      2.39 o 
   7   5   5      286.67      264.72      5.62 o 
   8   5   5        4.27        2.35      1.96 o 
   9   5   5       18.39       13.55      2.40 o 
  10   5   5        0.65        0.93      2.51 o 
  11   5   5       17.29       13.01      2.85 o 
  12   5   5       87.36       71.30      4.35 o 
  13   5   5       32.49       34.72      3.67 o 
  14   5   5       54.98       44.25      3.92 o 
  15   5   5        8.46        6.17      3.79 o 
  16   5   5       10.81       10.77      3.50 o 
  17   5   5       42.63       34.37      4.49 o 
  18   5   5        5.35       11.05      3.60 o 
  19   5   5        8.21        8.80      4.85 o 
  20   5   5        2.19        9.08      4.75 o 
   0   6   5       51.40       62.54      3.34 o 
   1   6   5       17.78       19.65      1.87 o 
   2   6   5      628.84      574.26      6.74 o 
   3   6   5      106.82       97.34      3.98 o 
   4   6   5       99.59       96.37      3.32 o 
   5   6   5      631.78      661.52      8.84 o 
   6   6   5       24.40       33.62      2.53 o 
   7   6   5      135.59      144.88      5.37 o 
   8   6   5      187.81      180.65      5.32 o 
   9   6   5       32.46       36.00      4.21 o 
  10   6   5        9.54        3.96      2.24 o 
  11   6   5        0.09       -0.21      2.40 o 
  12   6   5      257.17      207.40      6.87 o 
  13   6   5        6.59        4.32      2.81 o 
  14   6   5       88.41       82.22      6.62 o 
  15   6   5       47.12       55.75      5.35 o 
  16   6   5        5.04        6.47      3.04 o 
  17   6   5       64.89       44.80      6.00 o 
  18   6   5       25.66       24.26      4.58 o 
  19   6   5        0.02        2.72      3.76 o 
   1   7   5      112.38      122.72      3.44 o 
   2   7   5        1.28        3.14      1.98 o 
   3   7   5      616.96      625.23      8.41 o 
   4   7   5      303.64      305.89      6.97 o 
   5   7   5      130.31      126.90      4.16 o 
   6   7   5       31.51       30.42      2.60 o 
   7   7   5      285.94      296.63      6.87 o 
   8   7   5      642.95      612.21     10.93 o 
   9   7   5       83.82       62.21      3.90 o 
  10   7   5       78.11       65.26      3.93 o 
  11   7   5        6.28        6.85      2.65 o 
  12   7   5       16.93        7.81      2.72 o 
  13   7   5        9.10        6.91      2.75 o 
  14   7   5        2.72        2.34      2.64 o 
  15   7   5        5.47        9.38      4.22 o 
  16   7   5       42.48       19.48      5.84 o 
  17   7   5        0.02        2.47      4.99 o 
  18   7   5      161.63      150.17     16.55 o 
   0   8   5      960.73      952.37     14.36 o 
   1   8   5      413.08      419.59      6.27 o 
   2   8   5       49.83       53.48      3.86 o 
   3   8   5      313.43      320.19      6.14 o 
   4   8   5        7.14        9.14      2.31 o 
   5   8   5       16.69       16.11      2.49 o 
   6   8   5        4.20        1.17      2.04 o 
   7   8   5       79.87       86.12      4.54 o 
   8   8   5       46.12       43.00      3.70 o 
   9   8   5       22.28       10.34      3.41 o 
  10   8   5       92.00       70.82      5.36 o 
  11   8   5      136.27      137.46      9.19 o 
  12   8   5        0.61        3.99      3.50 o 
  13   8   5       28.14       31.69      5.97 o 
  14   8   5       38.54       41.58      5.60 o 
  15   8   5        2.63       -3.49      4.19 o 
  16   8   5        0.16        2.52      5.38 o 
   1   9   5       65.57       71.91      3.53 o 
   2   9   5      210.59      216.01      5.82 o 
   3   9   5      248.24      247.50      6.11 o 
   4   9   5        0.28        2.11      2.19 o 
   5   9   5        1.76        1.57      2.51 o 
   6   9   5       64.85       66.29      5.66 o 
   7   9   5        0.82       -1.96      3.74 o 
   8   9   5       34.84       33.60      4.45 o 
   9   9   5       18.30       18.42      4.58 o 
  10   9   5       21.89       29.21      4.60 o 
  11   9   5       63.80       71.98      5.98 o 
  12   9   5        2.38        0.17      3.94 o 
  13   9   5       16.58       14.81      5.65 o 
  14   9   5       30.59       21.78      5.24 o 
   0  10   5        5.13        7.10      5.49 o 
   1  10   5        0.96        4.54      3.44 o 
   2  10   5       27.40       32.31      3.81 o 
   3  10   5        0.47        3.90      2.87 o 
   4  10   5      108.63      126.80      5.69 o 
   5  10   5      379.32      405.34     11.10 o 
   6  10   5      216.27      240.84      9.02 o 
   7  10   5      602.09      598.85     13.87 o 
   8  10   5        1.02        9.83      7.56 o 
   9  10   5        0.83        9.45      4.10 o 
  10  10   5       41.80       37.68      6.05 o 
  11  10   5       39.57       38.17      6.08 o 
  12  10   5       45.41       64.32     12.20 o 
   1  11   5       36.47       47.15      7.04 o 
   2  11   5       44.44       51.88      4.50 o 
   3  11   5       12.92       23.44      5.49 o 
   4  11   5        0.00        7.14      4.67 o 
   5  11   5       20.10       26.80      4.75 o 
   6  11   5        0.00       -1.90      4.44 o 
   7  11   5        4.16       15.68      4.46 o 
   8  11   5      163.79      168.83     15.74 o 
   0   0   6     1022.93      917.54     31.25 o 
   1   0   6      483.60      444.56      8.76 o 
   2   0   6        7.45       14.28      3.00 o 
   3   0   6     2525.67     2582.03     28.84 o 
   4   0   6     2175.92     2306.75     23.81 o 
   5   0   6       74.76       73.86      5.17 o 
   6   0   6        4.08        3.10      1.96 o 
   7   0   6      752.09      759.44     11.18 o 
   8   0   6      934.95      944.92     14.35 o 
   9   0   6      127.64      117.87      8.77 o 
  10   0   6      427.83      440.47     14.42 o 
  11   0   6       99.40      105.84     11.08 o 
  12   0   6      251.68      261.19     15.59 o 
  13   0   6     2800.06     2786.30     50.31 o 
  14   0   6        3.52       10.94      5.47 o 
  15   0   6       69.42       66.68      7.61 o 
  16   0   6        0.10       -1.40      3.24 o 
  17   0   6      138.31      143.66     15.27 o 
  18   0   6        1.01        9.74      5.56 o 
  19   0   6       69.71       78.16      8.80 o 
  20   0   6       39.72       38.53     10.36 o 
  21   0   6        4.59       -1.30      7.40 o 
   1   1   6       76.36       90.97      3.82 o 
   2   1   6       61.15       71.66      2.60 o 
   3   1   6        0.26       -1.87      1.25 o 
   4   1   6        4.10        0.70      1.80 o 
   5   1   6      220.20      225.46      4.27 o 
   6   1   6       79.57       86.88      3.11 o 
   7   1   6      272.49      276.50      5.08 o 
   8   1   6       20.62       30.47      2.28 o 
   9   1   6       43.40       51.76      3.29 o 
  10   1   6      161.18      162.57      5.24 o 
  11   1   6     1086.61     1066.82     14.36 o 
  12   1   6       80.63       86.65      4.33 o 
  13   1   6      549.50      573.40     11.99 o 
  14   1   6      167.79      168.66      7.27 o 
  15   1   6        3.30        3.24      2.57 o 
  16   1   6        8.73        7.91      3.69 o 
  17   1   6        1.27        4.28      2.94 o 
  18   1   6      143.88      141.75      7.51 o 
  19   1   6        0.60        6.41      4.59 o 
  20   1   6       28.05       24.36      5.35 o 
  21   1   6        0.82        0.95      4.66 o 
   0   2   6       80.97       65.05      3.32 o 
   1   2   6      312.18      304.42      4.51 o 
   2   2   6      204.26      223.85      4.14 o 
   3   2   6      257.73      262.80      4.77 o 
   4   2   6       40.72       43.57      2.37 o 
   5   2   6        7.56        4.03      1.87 o 
   6   2   6       32.44       28.32      2.21 o 
   7   2   6       12.97       14.43      1.91 o 
   8   2   6       87.45       89.80      3.53 o 
   9   2   6      183.56      182.65      5.10 o 
  10   2   6       17.37        8.98      2.94 o 
  11   2   6       64.29       63.12      3.51 o 
  12   2   6     1529.09     1498.94     17.91 o 
  13   2   6      128.29      118.44      3.62 o 
  14   2   6      383.45      393.28     10.55 o 
  15   2   6      138.56      156.34      7.18 o 
  16   2   6       87.96      102.40      7.43 o 
  17   2   6        0.77       -0.62      3.02 o 
  18   2   6      174.15      166.76      6.23 o 
  19   2   6       27.97       34.91      6.12 o 
  20   2   6      257.41      269.11     11.57 o 
  21   2   6        0.50        3.89      5.05 o 
   1   3   6        5.21        5.89      1.43 o 
   2   3   6       85.16       97.71      3.77 o 
   3   3   6       62.57       73.43      2.85 o 
   4   3   6        0.28       -1.55      1.36 o 
   5   3   6       14.35       18.41      1.96 o 
   6   3   6       43.32       43.61      2.62 o 
   7   3   6      111.63      112.29      3.74 o 
   8   3   6      595.15      597.65      9.23 o 
   9   3   6       96.09      100.73      3.73 o 
  10   3   6      593.00      564.86      8.64 o 
  11   3   6      169.42      172.43      8.00 o 
  12   3   6       18.94       20.99      4.21 o 
  13   3   6        3.70        4.99      2.67 o 
  14   3   6      139.69      128.96      5.59 o 
  15   3   6      129.85      121.31      6.45 o 
  16   3   6       73.39       61.37      5.87 o 
  17   3   6       16.81       20.16      4.26 o 
  18   3   6       42.66       40.24      4.80 o 
  19   3   6       26.83       30.12      4.58 o 
  20   3   6      220.71      216.00     21.51 o 
   0   4   6      405.58      386.61      8.27 o 
   1   4   6       21.32       25.02      1.93 o 
   2   4   6       38.55       37.73      2.44 o 
   3   4   6       78.34       85.18      2.96 o 
   4   4   6        0.68        1.11      1.61 o 
   5   4   6       44.37       46.68      2.75 o 
   6   4   6      203.41      190.47      4.79 o 
   7   4   6      567.14      534.13      8.62 o 
   8   4   6       48.13       44.97      2.68 o 
   9   4   6      183.84      174.44      6.45 o 
  10   4   6      228.35      210.60      6.31 o 
  11   4   6       65.73       64.23      4.02 o 
  12   4   6        4.92        4.45      2.45 o 
  13   4   6      193.33      188.85      6.12 o 
  14   4   6        0.05        5.33      2.59 o 
  15   4   6       24.34       18.37      4.48 o 
  16   4   6       32.23       39.70      5.51 o 
  17   4   6       18.42       20.36      5.64 o 
  18   4   6       49.25       55.94      6.08 o 
  19   4   6       18.01       12.93      4.52 o 
  20   4   6        1.27        0.63      5.11 o 
   1   5   6      820.46      848.26      9.65 o 
   2   5   6       23.35       27.48      1.86 o 
   3   5   6       20.78       22.50      1.73 o 
   4   5   6       95.41       97.64      2.70 o 
   5   5   6      193.37      194.02      4.07 o 
   6   5   6      164.47      156.57      4.95 o 
   7   5   6      190.07      182.44      6.56 o 
   8   5   6       77.22       74.23      3.70 o 
   9   5   6      391.42      349.34      7.07 o 
  10   5   6        7.84        9.89      2.40 o 
  11   5   6      230.59      187.65      9.02 o 
  12   5   6       12.73       13.93      3.25 o 
  13   5   6       36.60       29.01      3.76 o 
  14   5   6       14.50        7.76      3.15 o 
  15   5   6       29.95       25.66      4.83 o 
  16   5   6        0.28        3.36      4.06 o 
  17   5   6        9.37       -4.64      7.92 o 
  18   5   6        4.77       -0.95      4.73 o 
  19   5   6        8.81       10.24      6.07 o 
   0   6   6     1344.50     1360.26     17.50 o 
   1   6   6     1027.16     1049.75     10.32 o 
   2   6   6     1059.56     1088.03     10.50 o 
   3   6   6      682.89      688.24      7.68 o 
   4   6   6      709.59      715.10      9.80 o 
   5   6   6      585.70      588.07      8.17 o 
   6   6   6       11.21       16.32      2.53 o 
   7   6   6       50.62       50.52      3.39 o 
   8   6   6      207.45      184.37      5.40 o 
   9   6   6       22.29       19.04      2.79 o 
  10   6   6      364.99      313.51      7.51 o 
  11   6   6       14.21       13.35      2.86 o 
  12   6   6        5.48        6.28      3.63 o 
  13   6   6        0.01       -1.76      2.77 o 
  14   6   6       57.12       66.00      4.89 o 
  15   6   6       32.95       33.58      6.19 o 
  16   6   6        1.14        1.35      4.37 o 
  17   6   6       39.29       34.04     10.90 o 
  18   6   6        0.05      -10.00      7.31 o 
   1   7   6        4.39        3.89      1.79 o 
   2   7   6      131.18      122.85      3.57 o 
   3   7   6      174.06      175.26      4.70 o 
   4   7   6        0.02       -2.37      2.77 o 
   5   7   6        0.95        0.94      1.98 o 
   6   7   6        3.42        7.52      2.57 o 
   7   7   6       70.61       72.13      4.29 o 
   8   7   6       43.66       36.72      3.63 o 
   9   7   6        1.96        0.89      2.81 o 
  10   7   6        4.90        7.13      2.66 o 
  11   7   6        0.94       -0.81      2.83 o 
  12   7   6       17.92       16.84      3.58 o 
  13   7   6        7.17        5.43      3.04 o 
  14   7   6        0.77        0.41      3.02 o 
  15   7   6       20.07       15.71      6.19 o 
  16   7   6       40.58       20.60      6.03 o 
   0   8   6       67.91       66.66      4.30 o 
   1   8   6      148.53      145.31      4.54 o 
   2   8   6       19.88       16.45      2.56 o 
   3   8   6        0.00       -2.88      1.92 o 
   4   8   6       63.47       62.47      3.88 o 
   5   8   6      103.04      104.18      4.95 o 
   6   8   6        8.74        5.43      2.53 o 
   7   8   6       20.04       17.81      3.31 o 
   8   8   6        5.61        4.35      2.70 o 
   9   8   6       23.73       31.56      4.35 o 
  10   8   6        0.31       -0.57      3.23 o 
  11   8   6       44.02       44.67      7.83 o 
  12   8   6        1.70        7.28      3.67 o 
  13   8   6       33.89       10.89      4.44 o 
  14   8   6        0.76       -3.81      4.70 o 
   1   9   6       10.81       11.17      2.67 o 
   2   9   6       20.16       20.50      3.41 o 
   3   9   6        8.15        0.41      2.37 o 
   4   9   6       23.75       30.91      3.32 o 
   5   9   6        0.42       -0.67      2.54 o 
   6   9   6      155.69      151.45      5.63 o 
   7   9   6        4.84        1.90      2.95 o 
   8   9   6        5.40        2.07      3.55 o 
   9   9   6       78.58       66.38      5.77 o 
  10   9   6       10.84       15.14      4.15 o 
  11   9   6       75.14       58.41      6.63 o 
  12   9   6        9.33        8.34      4.62 o 
   0  10   6      272.71      316.65     14.23 o 
   1  10   6       61.67       80.02      5.17 o 
   2  10   6       98.84      102.21      5.57 o 
   3  10   6       88.13       89.30      6.37 o 
   4  10   6       68.34       70.95      5.04 o 
   5  10   6      235.42      246.40     13.13 o 
   6  10   6        4.35        1.62      3.40 o 
   7  10   6        4.83        3.08      5.35 o 
   8  10   6        0.45        4.93      4.12 o 
   9  10   6        0.97       -3.41      4.27 o 
   1  11   6        0.28       -1.03      3.51 o 
   2  11   6        3.30        3.18      7.09 o 
   1   1   7      166.16      183.99      4.39 o 
   2   1   7        8.49       11.32      1.92 o 
   3   1   7      134.74      126.53      3.60 o 
   4   1   7       40.08       43.94      2.66 o 
   5   1   7        2.10        2.05      1.67 o 
   6   1   7       34.05       32.37      2.63 o 
   7   1   7      167.49      159.59      5.06 o 
   8   1   7      130.12      133.73      4.61 o 
   9   1   7      106.27      104.82      4.83 o 
  10   1   7     1029.04     1009.22     14.55 o 
  11   1   7        8.11        7.16      3.12 o 
  12   1   7      131.54      148.93      7.10 o 
  13   1   7      128.40      144.75      7.20 o 
  14   1   7       17.71       16.14      4.40 o 
  15   1   7        4.97       -1.37      3.30 o 
  16   1   7       17.06       12.29      4.29 o 
  17   1   7        0.03        1.59      5.10 o 
  18   1   7      135.89      169.21     11.54 o 
  19   1   7        5.39        4.95      6.20 o 
   0   2   7      118.87      129.71      5.48 o 
   1   2   7       65.37       72.56      2.88 o 
   2   2   7      211.42      216.67      4.44 o 
   3   2   7        2.61        3.83      1.67 o 
   4   2   7       92.36       91.07      3.34 o 
   5   2   7       64.91       64.91      3.24 o 
   6   2   7        0.98        5.50      2.26 o 
   7   2   7        4.66        3.12      2.22 o 
   8   2   7      150.03      171.40      5.52 o 
   9   2   7      220.40      238.86      7.13 o 
  10   2   7       15.63        9.23      3.51 o 
  11   2   7       15.83       19.88      4.82 o 
  12   2   7        6.45        5.66      5.17 o 
  13   2   7       17.30       11.89      4.48 o 
  14   2   7       44.28       36.50      5.68 o 
  15   2   7       54.14       56.78      7.22 o 
  16   2   7        1.12        3.75      3.70 o 
  17   2   7        6.97        4.60      9.10 o 
  18   2   7        5.55        2.06      5.26 o 
  19   2   7       37.79       37.04      6.17 o 
   1   3   7       25.40       31.22      2.37 o 
   2   3   7       88.26       83.79      3.25 o 
   3   3   7       72.81       71.66      3.12 o 
   4   3   7      299.70      299.39      6.34 o 
   5   3   7      101.81       97.96      5.21 o 
   6   3   7      256.97      241.51      6.29 o 
   7   3   7        4.27        1.42      2.09 o 
   8   3   7       27.08       21.37      3.81 o 
   9   3   7       40.10       48.50      3.31 o 
  10   3   7      498.53      479.92     11.33 o 
  11   3   7        3.21       -1.46      3.60 o 
  12   3   7       54.17       50.25      5.72 o 
  13   3   7       24.05       20.76      4.90 o 
  14   3   7       22.68       20.38      4.88 o 
  15   3   7       31.02       25.69      5.38 o 
  16   3   7        8.54        3.51      4.03 o 
  17   3   7       65.62       52.56      8.29 o 
  18   3   7       58.27       51.91      8.61 o 
  19   3   7        0.94        2.89      4.73 o 
   0   4   7      102.90      130.43      7.22 o 
   1   4   7     1680.20     1704.42     15.66 o 
   2   4   7       98.79      104.97      3.79 o 
   3   4   7       75.14       86.24      3.80 o 
   4   4   7       73.12       71.31      3.58 o 
   5   4   7      301.98      312.92      9.66 o 
   6   4   7        0.00       -1.33      2.11 o 
   7   4   7      236.31      202.88      5.67 o 
   8   4   7       17.07       22.83      2.64 o 
   9   4   7      438.28      368.06      9.76 o 
  10   4   7       27.85       27.88      4.06 o 
  11   4   7      234.74      210.18      9.31 o 
  12   4   7       23.49       19.97      3.26 o 
  13   4   7      101.61       89.19      4.86 o 
  14   4   7       14.32        8.45      3.84 o 
  15   4   7       13.74        5.68      4.05 o 
  16   4   7       11.25        6.82      4.32 o 
  17   4   7        1.31       -1.58      4.11 o 
  18   4   7       23.23       21.75      7.00 o 
   1   5   7      114.19      127.22      4.21 o 
   2   5   7      119.88      128.28      4.14 o 
   3   5   7      187.89      187.79      4.82 o 
   4   5   7       42.06       39.26      4.20 o 
   5   5   7        3.31        5.76      2.34 o 
   6   5   7       22.61       20.47      2.52 o 
   7   5   7        9.96        8.08      3.28 o 
   8   5   7        5.20       -2.65      2.70 o 
   9   5   7       98.17      104.22      5.18 o 
  10   5   7       67.87       59.85      5.01 o 
  11   5   7      112.94      121.67      5.09 o 
  12   5   7       53.19       46.18      4.14 o 
  13   5   7       17.13       18.75      3.47 o 
  14   5   7       10.24        3.93      3.70 o 
  15   5   7        1.79        1.35      4.03 o 
  16   5   7        8.89       11.39      5.14 o 
  17   5   7        5.54       17.94      5.92 o 
   0   6   7      377.68      395.93      8.67 o 
   1   6   7      379.21      387.24      6.01 o 
   2   6   7       34.50       37.52      2.45 o 
   3   6   7        9.76        9.10      2.35 o 
   4   6   7       99.69      110.19      5.61 o 
   5   6   7       86.69       89.59      4.76 o 
   6   6   7       47.57       48.85      4.02 o 
   7   6   7       35.93       30.46      3.29 o 
   8   6   7        2.25       -2.95      2.26 o 
   9   6   7       76.46       68.70      4.07 o 
  10   6   7        6.19        3.82      2.58 o 
  11   6   7       22.84       19.31      3.11 o 
  12   6   7        5.90        1.71      3.69 o 
  13   6   7       44.39       36.49      7.23 o 
  14   6   7       18.69       17.03      4.91 o 
  15   6   7        0.01        2.11      4.16 o 
  16   6   7        2.40        2.76      4.44 o 
   1   7   7      259.55      271.32      5.91 o 
   2   7   7      580.01      591.46      9.45 o 
   3   7   7        4.10       11.74      2.63 o 
   4   7   7      309.40      314.26      7.83 o 
   5   7   7      279.39      262.78      7.34 o 
   6   7   7       28.65       29.25      3.70 o 
   7   7   7       14.41        7.86      2.93 o 
   8   7   7       61.26       58.86      4.85 o 
   9   7   7      144.33      138.87      7.86 o 
  10   7   7       45.94       47.94      5.63 o 
  11   7   7       55.67       57.39      4.72 o 
  12   7   7        5.83        4.07      3.44 o 
  13   7   7       10.54        5.11      3.54 o 
  14   7   7        0.48       -5.27      3.95 o 
   0   8   7       34.90       33.78      5.00 o 
   1   8   7        7.24        2.52      2.50 o 
   2   8   7       31.94       34.64      3.90 o 
   3   8   7       15.30       17.79      2.99 o 
   4   8   7        3.06       -1.28      2.43 o 
   5   8   7       19.71       17.57      3.06 o 
   6   8   7        2.85        0.08      2.49 o 
   7   8   7       22.61       30.88      3.60 o 
   8   8   7       17.16       10.58      3.10 o 
   9   8   7       98.70      102.87      8.38 o 
  10   8   7        1.05       -2.55      3.23 o 
  11   8   7        4.58        0.39      3.48 o 
  12   8   7        7.80        3.35      3.87 o 
   1   9   7       29.70       32.23      5.39 o 
   2   9   7       45.67       49.50      4.52 o 
   3   9   7       30.97       32.76      4.52 o 
   4   9   7        1.37        1.12      2.87 o 
   5   9   7       18.61       24.23      3.73 o 
   6   9   7       25.85       20.96      3.74 o 
   7   9   7        0.02        1.75      3.14 o 
   8   9   7        0.48       -0.25      3.21 o 
   9   9   7       36.31       50.00      6.19 o 
   0  10   7        0.48       -1.73      5.07 o 
   1  10   7      114.55      124.08      7.29 o 
   2  10   7        1.63       12.82      4.65 o 
   3  10   7       21.06       18.00      4.43 o 
   0   0   8        3.42       18.26      4.85 o 
   1   0   8      991.90     1017.95     19.11 o 
   2   0   8       19.79       18.33      4.03 o 
   3   0   8       25.65       21.04      4.03 o 
   4   0   8       30.69       29.76      4.31 o 
   5   0   8        1.43       -2.74      3.14 o 
   6   0   8      326.23      350.66     10.69 o 
   7   0   8      542.23      552.93     13.48 o 
   8   0   8       11.10       14.42      4.28 o 
   9   0   8      121.78      132.39      7.23 o 
  10   0   8        6.73        3.98      3.65 o 
  11   0   8      447.20      453.25     17.04 o 
  12   0   8        0.99        0.30      4.86 o 
  13   0   8      139.29      122.11     16.10 o 
  14   0   8       22.66       21.55      6.62 o 
  15   0   8      161.65      156.50     15.79 o 
  16   0   8       53.85       52.39     11.84 o 
  17   0   8       12.99       15.20      9.55 o 
   1   1   8        0.20       -0.68      2.17 o 
   2   1   8       15.81       12.71      2.79 o 
   3   1   8        0.02       -0.82      2.22 o 
   4   1   8       61.70       54.37      4.29 o 
   5   1   8       23.59       24.70      3.10 o 
   6   1   8       68.51       68.86      4.17 o 
   7   1   8       11.28       10.51      2.66 o 
   8   1   8      496.14      513.56      9.22 o 
   9   1   8       32.14       33.32      4.09 o 
  10   1   8      513.04      529.21     12.68 o 
  11   1   8      149.12      162.60      7.20 o 
  12   1   8       17.68       22.98      5.14 o 
  13   1   8      116.29      112.03     14.02 o 
  14   1   8        4.41       -1.64      4.33 o 
  15   1   8        4.74       -0.77      5.00 o 
  16   1   8       24.60       19.33      6.69 o 
  17   1   8        3.21        1.61      5.64 o 
   0   2   8      221.87      206.03      8.20 o 
   1   2   8        0.44        2.89      2.18 o 
   2   2   8      351.21      317.51      7.95 o 
   3   2   8       38.26       33.92      3.26 o 
   4   2   8        7.96        8.88      2.43 o 
   5   2   8        9.86       11.44      2.58 o 
   6   2   8      140.81      129.82      5.44 o 
   7   2   8       40.22       37.86      3.67 o 
   8   2   8      567.63      603.00     10.98 o 
   9   2   8      123.47      120.27      6.70 o 
  10   2   8      132.27      133.56      9.76 o 
  11   2   8      107.65       96.55      7.65 o 
  12   2   8        7.49        7.38      4.51 o 
  13   2   8        2.58       -3.46      4.05 o 
  14   2   8        6.59       17.66      6.06 o 
  15   2   8        1.66        3.00      5.29 o 
  16   2   8       14.98       13.14      6.39 o 
  17   2   8        1.33       11.99      6.47 o 
   1   3   8        0.03       -0.83      1.95 o 
   2   3   8       25.34       26.78      3.10 o 
   3   3   8       40.67       48.38      3.64 o 
   4   3   8      308.79      327.63      9.98 o 
   5   3   8       44.28       56.66      5.01 o 
   6   3   8       10.06       12.96      2.81 o 
   7   3   8       16.24       15.57      3.88 o 
   8   3   8      299.49      276.29      9.16 o 
   9   3   8      131.76      152.83      8.42 o 
  10   3   8      492.65      516.85     12.50 o 
  11   3   8       33.40       37.23      5.87 o 
  12   3   8       33.42       35.76      5.72 o 
  13   3   8       13.04       -0.18      4.43 o 
  14   3   8        7.87        2.93      5.43 o 
  15   3   8       13.47       15.02      6.35 o 
  16   3   8       53.27       66.89      8.89 o 
   0   4   8      176.98      205.52      7.31 o 
   1   4   8      415.42      443.73      7.30 o 
   2   4   8       39.87       41.88      3.70 o 
   3   4   8       13.55       11.38      4.13 o 
   4   4   8       35.80       39.24      4.48 o 
   5   4   8      126.92      115.66      6.37 o 
   6   4   8      281.75      285.53      9.20 o 
   7   4   8      123.08      127.50      6.74 o 
   8   4   8       27.87       32.08      4.81 o 
   9   4   8        5.11        6.14      3.60 o 
  10   4   8        0.91       -2.03      4.19 o 
  11   4   8      135.51      139.06      8.52 o 
  12   4   8        5.63        8.04      4.46 o 
  13   4   8      212.79      183.28      9.52 o 
  14   4   8        1.34       -0.91      4.31 o 
  15   4   8        3.47        3.91      8.42 o 
  16   4   8        0.02        0.81      4.57 o 
   1   5   8      107.19      115.41      4.37 o 
   2   5   8        3.89        7.23      2.45 o 
   3   5   8       23.37       15.37      3.99 o 
   4   5   8       90.83       86.49      5.84 o 
   5   5   8       82.65       82.75      5.87 o 
   6   5   8       18.82       13.57      3.92 o 
   7   5   8        3.79        1.71      3.45 o 
   8   5   8      116.85      124.34      5.95 o 
   9   5   8      334.53      298.88      8.58 o 
  10   5   8        0.12        0.13      3.01 o 
  11   5   8       22.03       13.20      3.05 o 
  12   5   8       89.94       84.18      5.81 o 
  13   5   8       10.00        4.55      4.37 o 
  14   5   8       10.04       16.12      5.31 o 
   0   6   8     1201.69     1183.07     22.70 o 
   1   6   8       53.98       72.53      5.78 o 
   2   6   8      125.18      118.29      7.28 o 
   3   6   8       70.03       76.27      4.40 o 
   4   6   8        5.53        7.44      3.10 o 
   5   6   8      421.80      425.75      9.62 o 
   6   6   8       35.82       27.22      4.01 o 
   7   6   8        2.53       -0.31      2.93 o 
   8   6   8       92.86       84.74      5.73 o 
   9   6   8      206.09      210.57      6.70 o 
  10   6   8       76.26       65.23      6.62 o 
  11   6   8        2.47        5.41      3.18 o 
  12   6   8       98.58       93.29      6.34 o 
  13   6   8       80.71       87.17      7.58 o 
   1   7   8        2.28       -3.94      3.76 o 
   2   7   8        9.65        7.77      3.46 o 
   3   7   8       20.96       19.66      5.94 o 
   4   7   8        5.85        9.83      3.14 o 
   5   7   8        7.19        9.53      3.38 o 
   6   7   8       48.36       40.43      4.19 o 
   7   7   8        0.61       -3.96      5.03 o 
   8   7   8      140.84      147.37      5.90 o 
   9   7   8       15.59       23.22      3.58 o 
  10   7   8      105.13       91.33      6.35 o 
  11   7   8        1.39        5.62      3.94 o 
   0   8   8       47.29       44.07      7.43 o 
   1   8   8       73.86       77.41      6.02 o 
   2   8   8        6.28       10.58      4.69 o 
   3   8   8       45.66       38.34      4.92 o 
   4   8   8        2.94        3.86      3.10 o 
   5   8   8        6.84        3.76      3.21 o 
   6   8   8        0.47       -1.59      3.18 o 
   7   8   8       22.85       20.92      5.76 o 
   8   8   8       10.28       12.32      4.27 o 
   1   9   8        1.45       -5.58      3.72 o 
   2   9   8       40.52       49.36     18.41 o 
   1   1   9       31.56       32.41      4.89 o 
   2   1   9      110.42       92.25      6.29 o 
   3   1   9        1.31        0.57      3.32 o 
   4   1   9       10.30        8.36      3.15 o 
   5   1   9        0.60       -1.35      2.67 o 
   6   1   9       28.45       28.59      4.66 o 
   7   1   9        9.67       14.96      6.05 o 
   8   1   9        9.58        1.62      3.55 o 
   9   1   9       44.72       38.88     12.79 o 
  10   1   9        1.75        3.37      5.60 o 
  11   1   9      113.21      125.56      8.67 o 
  12   1   9        1.38        6.40      5.73 o 
  13   1   9        5.73        2.29      9.53 o 
  14   1   9       98.58       94.96     10.42 o 
   0   2   9       39.18       36.35      7.11 o 
   1   2   9       59.50       60.55      5.67 o 
   2   2   9       28.62       33.31      4.85 o 
   3   2   9        0.13        4.80      2.87 o 
   4   2   9        0.24       -3.68      2.70 o 
   5   2   9       11.53       11.60      3.66 o 
   6   2   9        0.12        4.21      5.04 o 
   7   2   9        0.05        7.66      4.02 o 
   8   2   9       24.06       26.40      4.83 o 
   9   2   9        6.04        2.76      3.74 o 
  10   2   9        5.51        4.74      4.65 o 
  11   2   9       13.65        4.76      8.61 o 
  12   2   9        2.74       -1.61      5.43 o 
  13   2   9        0.78       -2.10      6.62 o 
  14   2   9        5.99        4.96     18.70 o 
   1   3   9      137.52      150.20      7.63 o 
   2   3   9      720.23      733.89     13.33 o 
   3   3   9        0.00        3.77      3.43 o 
   4   3   9        1.40        4.26      3.75 o 
   5   3   9        0.84        0.75      3.51 o 
   6   3   9       30.14       29.35      5.68 o 
   7   3   9        1.12        0.33      3.55 o 
   8   3   9        2.18        6.41      4.07 o 
   9   3   9      341.19      319.74     13.93 o 
  10   3   9       47.87       62.87      6.14 o 
  11   3   9       41.31       49.84      8.37 o 
  12   3   9      141.70      138.94     11.39 o 
  13   3   9        9.16        2.29     10.63 o 
   0   4   9      163.02      177.43     11.64 o 
   1   4   9        1.41        4.78      3.33 o 
   2   4   9       35.36       45.32      5.90 o 
   3   4   9      351.85      357.07     10.77 o 
   4   4   9      544.31      541.37     13.25 o 
   5   4   9      102.52      111.02      6.76 o 
   6   4   9      269.16      273.77      9.79 o 
   7   4   9       41.59       51.61      5.66 o 
   8   4   9       13.16       10.50      4.30 o 
   9   4   9       22.01       18.59      4.73 o 
  10   4   9       20.24       16.20      5.25 o 
  11   4   9       94.14       91.81     14.17 o 
  12   4   9        5.39        2.92      9.15 o 
   1   5   9       61.47       59.36      5.65 o 
   2   5   9       27.15       33.71      4.91 o 
   3   5   9       25.69       33.56      5.04 o 
   4   5   9       79.49       93.15      6.64 o 
   5   5   9      341.49      375.00     15.41 o 
   6   5   9       22.15       20.39      4.58 o 
   7   5   9        4.86        0.15      3.80 o 
   8   5   9        6.28        8.96      4.36 o 
   9   5   9        2.02       -4.99      3.33 o 
  10   5   9        1.45        6.68      4.06 o 
  11   5   9        2.46        2.20      3.96 o 
   0   6   9        1.53       -3.38      5.20 o 
   1   6   9       77.52       71.46      6.80 o 
   2   6   9        8.82        2.67      3.48 o 
   3   6   9        0.84       -5.02      3.35 o 
   4   6   9        0.41       -2.03      3.12 o 
   5   6   9      161.48      159.52      6.85 o 
   6   6   9       49.36       51.49      4.96 o 
   7   6   9        5.32        2.82      3.56 o 
   8   6   9       21.58       15.59      4.15 o 
   9   6   9        5.04        1.92      3.31 o 
   1   7   9        5.31       -5.51      5.28 o 
   2   7   9       88.59       97.55      9.83 o 
   3   7   9        0.63        4.62      4.80 o 
   4   7   9        9.43       10.34      5.11 o 
   5   7   9       10.19        9.64      4.27 o 
   6   7   9        1.53        5.51      4.12 o 
   0   0  10       76.03       72.93     12.96 o 
   1   0  10       14.25       10.17      6.07 o 
   2   0  10        0.79        2.48      5.44 o 
   3   0  10        0.57       -7.32      4.88 o 
   4   0  10       11.65        7.92      5.98 o 
   5   0  10        0.52       -2.71      7.62 o 
   6   0  10       23.34       26.41      7.43 o 
   7   0  10       25.78       18.92      8.43 o 
   8   0  10        2.43        3.90      7.94 o 
   9   0  10       55.86       43.95     12.02 o 
  10   0  10       34.54       31.31     11.35 o 
  11   0  10        2.58       -1.44      9.33 o 
   1   1  10       32.74       37.56      5.49 o 
   2   1  10        8.21        8.85      4.88 o 
   3   1  10       27.18       17.22      4.83 o 
   4   1  10        4.18       -1.24      3.94 o 
   5   1  10       44.64       50.15      5.88 o 
   6   1  10        3.60        3.97      4.40 o 
   7   1  10       12.33        9.11      9.02 o 
   8   1  10        0.51       -0.99      4.62 o 
   9   1  10        4.35        4.92      6.77 o 
  10   1  10       17.49       29.44      7.67 o 
   0   2  10        4.72        3.44      9.44 o 
   1   2  10        0.25       -6.28      4.19 o 
   2   2  10      121.56      119.93      7.64 o 
   3   2  10       16.04       26.77      5.24 o 
   4   2  10      446.99      477.41     13.52 o 
   5   2  10      628.41      659.28     15.93 o 
   6   2  10      137.25      139.89      9.60 o 
   7   2  10      213.34      206.96     10.93 o 
   8   2  10       19.04       22.92      6.15 o 
   9   2  10       22.69       25.37      7.65 o 
  10   2  10        1.81        3.09      6.37 o 
   1   3  10       74.31       77.49      6.70 o 
   2   3  10       32.35       38.81      5.75 o 
   3   3  10        1.51        3.18      5.75 o 
   4   3  10       60.88       67.98      7.58 o 
   5   3  10       89.05      108.34      8.58 o 
   6   3  10        1.33        2.04      4.17 o 
   7   3  10       47.55       50.61      6.09 o 
   8   3  10        0.03        0.84      4.75 o 
   9   3  10        0.02        2.44      4.79 o 
   0   4  10       10.27       19.35      7.39 o 
   1   4  10       41.46       44.63      5.98 o 
   2   4  10        0.63       -1.43      4.57 o 
   3   4  10       15.15        4.72      4.88 o 
   4   4  10       61.33       61.12      7.36 o 
   5   4  10       57.05       57.14      6.19 o 
   6   4  10        0.03        3.88      4.11 o 
   7   4  10       71.12       88.67     10.67 o 
   1   5  10       14.12       18.29      7.33 o 
   2   5  10      185.73      200.08      9.06 o 
   3   5  10        0.01        6.05      4.36 o 
   4   5  10        0.22        1.36      4.21 o 
   5   5  10        2.50        0.89      4.17 o 
   1   1  11        7.27        2.12      4.75 o 
   2   1  11       88.67       95.24      9.72 o 
                                                 
